# Supplementary material for: Steppe lemmings and Chinese hamsters as new potential animal models for the study of the Leishmania subgenus Mundinia (Kinetoplastida: Trypanosomatidae)
Source: PLoS Negl Trop Dis. 2024 May 13;18(5):e0011897. doi: 10.1371/journal.pntd.0011897 (PMC11090356; doi:10.1371/journal.pntd.0011897)
Supplement: S1 Table — (XLSX) [file pntd.0011897.s001.xlsx]

## Sheet: Summary table
Rodent species	BALB/c mice		Chinese hamsters		Steppe lemmings
Experiment no.	1	2	1	2	1	2
L. enriettii	0.06	0.03	0.02	0.02	0.05	0.05
L. macropodum	0.02	0.07	0.02	0.05	0.22	0.19
L. chancei	0.28	0.26	0.25	0.57	0.25	0.13
L. orientalis	0.3	0.03	0.07	0.09	0.08	0.09
L. martiniquensis MAR1	0.19	0.32	0.12	0.07	0.13	0.11
L. martiniquensis Cu1R1	0.06	0.1	0.08	0.08	0.05	0.07
L. martiniquensis Cu2	0.17	0.25	0.17	0.17	0.16	0.25
L. martiniquensis Aig1	0	0	0	0	0	0
	Rodent species	BALB/c - 1	BALB/c - 2	Ch. hamster - 1	Ch. hamster - 2	S. lemming - 1	S. lemming - 2
	L. enriettii	0.06	0.03	0.02	0.02	0.05	0.05
	L. macropodum	0.02	0.07	0.02	0.05	0.22	0.19
	L. chancei	0.28	0.26	0.25	0.57	0.25	0.13
	L. orientalis	0.3	0.03	0.07	0.09	0.08	0.09
	L. martiniquensis MAR1	0.19	0.32	0.12	0.07	0.13	0.11
	L. martiniquensis Cu1R1	0.06	0.1	0.08	0.08	0.05	0.07
	L. martiniquensis Cu2	0.17	0.25	0.17	0.17	0.16	0.25
	L. martiniquensis Aig1	0	0	0	0	0	0

## Sheet: M. musculus 
Leishmania enriettii										Leishmania macropodum										Leishmania chancei										Leishmania orientalis										Leishmania martiniquensis MAR1
First experiment		µm	f:b ratio		Second experiment		µm	f:b ratio		First experiment		µm	f:b ratio		Second experiment		µm	f:b ratio		First experiment		µm	f:b ratio		Second experiment		µm	f:b ratio		First experiment		µm	f:b ratio		Second experiment		µm	f:b ratio		First experiment		µm	f:b ratio		Second experiment		µm	f:b ratio
1	Body length	7.936	0.518397		1	Body length	10.467	0.802904		1	Body length	7.87	1.08145		1	Body length	8.028	1.30954		1	Body length	4.035	2.60743		1	Body length	9.789	1.93493		1	Body length	9.033	1.68028		1	Body length	8.435	0.96396		1	Body length	8.328	0.904539		1	Body length	9.623	3.05352
	Flagellum length	4.114				Flagellum length	8.404				Flagellum length	8.511				Flagellum length	10.513				Flagellum length	10.521				Flagellum length	18.941				Flagellum length	15.178				Flagellum length	8.131				Flagellum length	7.533				Flagellum length	29.384
2	Body length	11.137	0.749304		2	Body length	7.478	2.27601		2	Body length	13.598	1.06913		2	Body length	9.276	1.62516		2	Body length	8.612	2.45379		2	Body length	5.897	2.50059		2	Body length	6.368	1.7054		2	Body length	7.507	0.51059		2	Body length	5.068	2.30545		2	Body length	6.231	1.88702
	Flagellum length	8.345				Flagellum length	17.02				Flagellum length	14.538				Flagellum length	15.075				Flagellum length	21.132				Flagellum length	14.746				Flagellum length	10.86				Flagellum length	3.833				Flagellum length	11.684				Flagellum length	11.758
3	Body length	9.131	0.400613		3	Body length	7.047	0.363133		3	Body length	9.209	0.399935		3	Body length	14.111	0.597123		3	Body length	4.504	0.678064		3	Body length	8.114	0.57333		3	Body length	6.995	0.915797		3	Body length	6.421	0.28874		3	Body length	13.514	0.961817		3	Body length	5.556	3.07541
	Flagellum length	3.658				Flagellum length	2.559				Flagellum length	3.683				Flagellum length	8.426				Flagellum length	3.054				Flagellum length	4.652				Flagellum length	6.406				Flagellum length	1.854				Flagellum length	12.998				Flagellum length	17.087
4	Body length	10.701	0.409214		4	Body length	6.894	0.708587		4	Body length	17.189	0.457851		4	Body length	13.827	1.27873		4	Body length	3.979	0.878864		4	Body length	10.228	1.9255		4	Body length	7.145	1.74682		4	Body length	8.427	1.35897		4	Body length	7.486	1.8234		4	Body length	5.777	1.8565
	Flagellum length	4.379				Flagellum length	4.885				Flagellum length	7.87				Flagellum length	17.681				Flagellum length	3.497				Flagellum length	19.694				Flagellum length	12.481				Flagellum length	11.452				Flagellum length	13.65				Flagellum length	10.725
5	Body length	9.149	0.841403		5	Body length	9.864	1.6693		5	Body length	9.34	0.707495		5	Body length	8.446	1.12349		5	Body length	5.301	0.397284		5	Body length	8.024	0.751994		5	Body length	6.545	1.37785		5	Body length	8.421	0.375015		5	Body length	12.674	1.54363		5	Body length	5.097	0.537571
	Flagellum length	7.698				Flagellum length	16.466				Flagellum length	6.608				Flagellum length	9.489				Flagellum length	2.106				Flagellum length	6.034				Flagellum length	9.018				Flagellum length	3.158				Flagellum length	19.564				Flagellum length	2.74
6	Body length	4.978	0.547007		6	Body length	8.125	0.356554		6	Body length	14.63	0.949761		6	Body length	10.147	0.959693		6	Body length	9.22	1.89957		6	Body length	10.378	1.38418		6	Body length	7.413	1.39781		6	Body length	9.134	0.606416		6	Body length	6.849	1.45247		6	Body length	5.821	1.48669
	Flagellum length	2.723				Flagellum length	2.897				Flagellum length	13.895				Flagellum length	9.738				Flagellum length	17.514				Flagellum length	14.365				Flagellum length	10.362				Flagellum length	5.539				Flagellum length	9.948				Flagellum length	8.654
7	Body length	10.01	0.51049		7	Body length	8.662	0.268067		7	Body length	7.003	1.18364		7	Body length	11.982	0.311551		7	Body length	7.798	0.421134		7	Body length	7.042	1.56703		7	Body length	7.897	1.97556		7	Body length	8.494	1.71933		7	Body length	6.534	1.38292		7	Body length	6.628	2.18482
	Flagellum length	5.11				Flagellum length	2.322				Flagellum length	8.289				Flagellum length	3.733				Flagellum length	3.284				Flagellum length	11.035				Flagellum length	15.601				Flagellum length	14.604				Flagellum length	9.036				Flagellum length	14.481
8	Body length	7.079	0.42054		8	Body length	12.056	1.83809		8	Body length	14.79	0.474577		8	Body length	8.739	1.02552		8	Body length	8.789	2.04824		8	Body length	9.173	1.37425		8	Body length	7.287	1.35858		8	Body length	9.157	1.08791		8	Body length	13.591	1.33346		8	Body length	4.75	3.284
	Flagellum length	2.977				Flagellum length	22.16				Flagellum length	7.019				Flagellum length	8.962				Flagellum length	18.002				Flagellum length	12.606				Flagellum length	9.9				Flagellum length	9.962				Flagellum length	18.123				Flagellum length	15.599
9	Body length	11.798	1.74055		9	Body length	10.461	1.82315		9	Body length	9.347	0.573232		9	Body length	10.831	0.858554		9	Body length	7.369	0.300448		9	Body length	6.444	3.11189		9	Body length	9.936	1.70934		9	Body length	7.75	1.09535		9	Body length	5.406	1.61598		9	Body length	6.706	2.27975
	Flagellum length	20.535				Flagellum length	19.072				Flagellum length	5.358				Flagellum length	9.299				Flagellum length	2.214				Flagellum length	20.053				Flagellum length	16.984				Flagellum length	8.489				Flagellum length	8.736				Flagellum length	15.288
10	Body length	6.722	0.69875		10	Body length	7.65	1.51007		10	Body length	8.758	1.61955		10	Body length	7.881	1.13171		10	Body length	7.45	0.428456		10	Body length	7.715	1.21633		10	Body length	9.405	1.97501		10	Body length	9.445	0.590895		10	Body length	5.821	2.16973		10	Body length	4.355	3.79679
	Flagellum length	4.697				Flagellum length	11.552				Flagellum length	14.184				Flagellum length	8.919				Flagellum length	3.192				Flagellum length	9.384				Flagellum length	18.575				Flagellum length	5.581				Flagellum length	12.63				Flagellum length	16.535
11	Body length	12.014	1.36283		11	Body length	11.97	0.998162		11	Body length	19.394	0.258791		11	Body length	9.03	0.938981		11	Body length	8.2	0.675976		11	Body length	7.273	1.0484		11	Body length	6.995	2.52194		11	Body length	6.291	0.934828		11	Body length	13.427	1.37335		11	Body length	4.725	1.05439
	Flagellum length	16.373				Flagellum length	11.948				Flagellum length	5.019				Flagellum length	8.479				Flagellum length	5.543				Flagellum length	7.625				Flagellum length	17.641				Flagellum length	5.881				Flagellum length	18.44				Flagellum length	4.982
12	Body length	11.176	1.39316		12	Body length	10.082	1.17616		12	Body length	3.862	2.82988		12	Body length	6.018	1.32054		12	Body length	5.734	0.832229		12	Body length	5.171	2.78128		12	Body length	7.319	0.718677		12	Body length	8.988	1.56231		12	Body length	7.629	1.25573		12	Body length	4.858	2.80527
	Flagellum length	15.57				Flagellum length	11.858				Flagellum length	10.929				Flagellum length	7.947				Flagellum length	4.772				Flagellum length	14.382				Flagellum length	5.26				Flagellum length	14.042				Flagellum length	9.58				Flagellum length	13.628
13	Body length	13.94	0.977762		13	Body length	7.667	0.699883		13	Body length	11.37	0.22788		13	Body length	11.622	0.767252		13	Body length	7.072	1.55204		13	Body length	5.192	1.6329		13	Body length	7.87	0.955781		13	Body length	12.11	0.847977		13	Body length	8.647	0.801203		13	Body length	18.278	0.629117
	Flagellum length	13.63				Flagellum length	5.366				Flagellum length	2.591				Flagellum length	8.917				Flagellum length	10.976				Flagellum length	8.478				Flagellum length	7.522				Flagellum length	10.269				Flagellum length	6.928				Flagellum length	11.499
14	Body length	10.893	1.59166		14	Body length	5.118	0.521493		14	Body length	13.333	0.700518		14	Body length	7.956	1.54952		14	Body length	7.604	1.9566		14	Body length	5.51	0.910708		14	Body length	6.956	2.28853		14	Body length	11.124	1.46719		14	Body length	6.154	3.58596		14	Body length	12.981	1.78106
	Flagellum length	17.338				Flagellum length	2.669				Flagellum length	9.34				Flagellum length	12.328				Flagellum length	14.878				Flagellum length	5.018				Flagellum length	15.919				Flagellum length	16.321				Flagellum length	22.068				Flagellum length	23.12
15	Body length	11.976	1.33818		15	Body length	9.084	0.481506		15	Body length	4.212	1.24668		15	Body length	9.315	0.987225		15	Body length	4.345	2.47756		15	Body length	7.132	0.89442		15	Body length	5.855	1.34654		15	Body length	7.417	0.818929		15	Body length	10.279	1.71495		15	Body length	5.706	0.520154
	Flagellum length	16.026				Flagellum length	4.374				Flagellum length	5.251				Flagellum length	9.196				Flagellum length	10.765				Flagellum length	6.379				Flagellum length	7.884				Flagellum length	6.074				Flagellum length	17.628				Flagellum length	2.968
16	Body length	10.379	1.2321		16	Body length	10.136	1.05456		16	Body length	7.12	0.695225		16	Body length	8.959	1.37259		16	Body length	7.303	1.47693		16	Body length	9.536	1.30967		16	Body length	7.533	0.877871		16	Body length	7.353	1.21053		16	Body length	9.311	0.835463		16	Body length	11.873	1.29748
	Flagellum length	12.788				Flagellum length	10.689				Flagellum length	4.95				Flagellum length	12.297				Flagellum length	10.786				Flagellum length	12.489				Flagellum length	6.613				Flagellum length	8.901				Flagellum length	7.779				Flagellum length	15.405
17	Body length	12.606	0.656116		17	Body length	8.169	1.22781		17	Body length	6.135	1.19364		17	Body length	9.198	1.53849		17	Body length	7.058	0.454378		17	Body length	9.583	1.75843		17	Body length	3.681	2.58109		17	Body length	10.586	0.437937		17	Body length	9.403	0.885568		17	Body length	13.613	2.39521
	Flagellum length	8.271				Flagellum length	10.03				Flagellum length	7.323				Flagellum length	14.151				Flagellum length	3.207				Flagellum length	16.851				Flagellum length	9.501				Flagellum length	4.636				Flagellum length	8.327				Flagellum length	32.606
18	Body length	11.909	1.40499		18	Body length	6.302	0.448588		18	Body length	13.562	0.566436		18	Body length	11.549	1.34064		18	Body length	5.881	3.01751		18	Body length	6.105	1.19967		18	Body length	7.819	2.71697		18	Body length	7.243	1.14925		18	Body length	5.998	1.53751		18	Body length	4.925	0.956142
	Flagellum length	16.732				Flagellum length	2.827				Flagellum length	7.682				Flagellum length	15.483				Flagellum length	17.746				Flagellum length	7.324				Flagellum length	21.244				Flagellum length	8.324				Flagellum length	9.222				Flagellum length	4.709
19	Body length	8.825	1.41949		19	Body length	12.008	1.34652		19	Body length	9.264	0.419581		19	Body length	7.861	1.0089		19	Body length	11.719	1.7888		19	Body length	5.881	2.26458		19	Body length	9.574	2.11239		19	Body length	10.517	0.599696		19	Body length	5.972	1.06631		19	Body length	5.011	3.56915
	Flagellum length	12.527				Flagellum length	16.169				Flagellum length	3.887				Flagellum length	7.931				Flagellum length	20.963				Flagellum length	13.318				Flagellum length	20.224				Flagellum length	6.307				Flagellum length	6.368				Flagellum length	17.885
20	Body length	7.911	1.42232		20	Body length	9.739	0.762399		20	Body length	14.256	0.210368		20	Body length	7.138	0.966377		20	Body length	6.331	2.56768		20	Body length	9.197	1.88812		20	Body length	5.488	2.35878		20	Body length	10.417	0.652971		20	Body length	9.85	1.68731		20	Body length	5.88	0.390136
	Flagellum length	11.252				Flagellum length	7.425				Flagellum length	2.999				Flagellum length	6.898				Flagellum length	16.256				Flagellum length	17.365				Flagellum length	12.945				Flagellum length	6.802				Flagellum length	16.62				Flagellum length	2.294
21	Body length	7.574	2.51267		21	Body length	5.859	1.64499		21	Body length	9.097	0.439266		21	Body length	8.933	1.03426		21	Body length	8.092	1.76928		21	Body length	7.336	0.811341		21	Body length	6.458	1.57603		21	Body length	6.765	1.24095		21	Body length	10.131	1.70802		21	Body length	7.495	2.3042
	Flagellum length	19.031				Flagellum length	9.638				Flagellum length	3.996				Flagellum length	9.239				Flagellum length	14.317				Flagellum length	5.952				Flagellum length	10.178				Flagellum length	8.395				Flagellum length	17.304				Flagellum length	17.27
22	Body length	10.658	1.05085		22	Body length	6.014	1.15497		22	Body length	6.619	1.11391		22	Body length	5.777	1.62126		22	Body length	5.643	0.282651		22	Body length	9.219	0.388871		22	Body length	8.132	1.53837		22	Body length	6.698	0.99149		22	Body length	13.882	1.31854		22	Body length	5.629	0.608101
	Flagellum length	11.2				Flagellum length	6.946				Flagellum length	7.373				Flagellum length	9.366				Flagellum length	1.595				Flagellum length	3.585				Flagellum length	12.51				Flagellum length	6.641				Flagellum length	18.304				Flagellum length	3.423
23	Body length	11.47	1.0789		23	Body length	7.862	1.0075		23	Body length	15.025	0.84406		23	Body length	11.236	1.18494		23	Body length	4.943	1.6144		23	Body length	4.504	3.86634		23	Body length	8.081	1.02475		23	Body length	9.005	0.549917		23	Body length	9.704	1.43693		23	Body length	3.709	4.09194
	Flagellum length	12.375				Flagellum length	7.921				Flagellum length	12.682				Flagellum length	13.314				Flagellum length	7.98				Flagellum length	17.414				Flagellum length	8.281				Flagellum length	4.952				Flagellum length	13.944				Flagellum length	15.177
24	Body length	7.267	1.65612		24	Body length	10.632	1.15002		24	Body length	9.163	1.3596		24	Body length	7.464	1.8482		24	Body length	8.78	1.09977		24	Body length	4.673	1.6544		24	Body length	7.507	2.91381		24	Body length	10.18	0.587525		24	Body length	7.138	1.4116		24	Body length	6.813	2.42771
	Flagellum length	12.035				Flagellum length	12.227				Flagellum length	12.458				Flagellum length	13.795				Flagellum length	9.656				Flagellum length	7.731				Flagellum length	21.874				Flagellum length	5.981				Flagellum length	10.076				Flagellum length	16.54
25	Body length	5.908	2.31432		25	Body length	11.076	1.10708		25	Body length	13.845	0.922716		25	Body length	9.516	0.641866		25	Body length	5.864	1.76006		25	Body length	6.172	0.671905		25	Body length	7.364	2.19147		25	Body length	7.164	1.25824		25	Body length	5.959	1.21262		25	Body length	11.323	1.06527
	Flagellum length	13.673				Flagellum length	12.262				Flagellum length	12.775				Flagellum length	6.108				Flagellum length	10.321				Flagellum length	4.147				Flagellum length	16.138				Flagellum length	9.014				Flagellum length	7.226				Flagellum length	12.062
26	Body length	5.756	1.17773		26	Body length	6.594	0.374886		26	Body length	11.39	0.943723		26	Body length	11.44	1.49712		26	Body length	6.733	0.514332		26	Body length	9.952	1.31491		26	Body length	6.425	2.83735		26	Body length	7.402	1.32113		26	Body length	14.705	1.33132		26	Body length	12.002	1.77529
	Flagellum length	6.779				Flagellum length	2.472				Flagellum length	10.749				Flagellum length	17.127				Flagellum length	3.463				Flagellum length	13.086				Flagellum length	18.23				Flagellum length	9.779				Flagellum length	19.577				Flagellum length	21.307
27	Body length	5.616	1.22632		27	Body length	11.305	1.35931		27	Body length	10.793	0.31993		27	Body length	4.722	0.860017		27	Body length	7.287	1.11569		27	Body length	6.576	0.405262		27	Body length	11.563	2.52893		27	Body length	10.531	0.963916		27	Body length	6.257	0.749081		27	Body length	8.299	1.65912
	Flagellum length	6.887				Flagellum length	15.367				Flagellum length	3.453				Flagellum length	4.061				Flagellum length	8.13				Flagellum length	2.665				Flagellum length	29.242				Flagellum length	10.151				Flagellum length	4.687				Flagellum length	13.769
28	Body length	7.28	0.666071		28	Body length	8.163	1.47593		28	Body length	9.972	0.968311		28	Body length	14.634	0.669263		28	Body length	7.763	0.754219		28	Body length	5.959	1.77278		28	Body length	9.416	1.34431		28	Body length	6.419	0.981617		28	Body length	5.681	0.906355		28	Body length	6.214	1.03444
	Flagellum length	4.849				Flagellum length	12.048				Flagellum length	9.656				Flagellum length	9.794				Flagellum length	5.855				Flagellum length	10.564				Flagellum length	12.658				Flagellum length	6.301				Flagellum length	5.149				Flagellum length	6.428
29	Body length	12.571	1.9078		29	Body length	7.659	3.02024		29	Body length	10.49	1.24566		29	Body length	8.142	0.935642		29	Body length	8.45	0.742959		29	Body length	7.28	1.38819		29	Body length	6.884	1.44364		29	Body length	6.902	0.794407		29	Body length	14.909	0.942048		29	Body length	11.336	0.947865
	Flagellum length	23.983				Flagellum length	23.132				Flagellum length	13.067				Flagellum length	7.618				Flagellum length	6.278				Flagellum length	10.106				Flagellum length	9.938				Flagellum length	5.483				Flagellum length	14.045				Flagellum length	10.745
30	Body length	9.443	1.48703		30	Body length	8.187	0.312569		30	Body length	10.291	1.00554		30	Body length	15.868	0.707651		30	Body length	4.846	1.74577		30	Body length	5.629	1.06804		30	Body length	8.192	0.879028		30	Body length	8.275	0.701148		30	Body length	10.581	1.45827		30	Body length	17.858	1.30911
	Flagellum length	14.042				Flagellum length	2.559				Flagellum length	10.348				Flagellum length	11.229				Flagellum length	8.46				Flagellum length	6.012				Flagellum length	7.201				Flagellum length	5.802				Flagellum length	15.43				Flagellum length	23.378
31	Body length	7.811	0.470234		31	Body length	10.902	1.61025		31	Body length	10.046	1.02976		31	Body length	12.395	0.924889		31	Body length	5.354	1.09395		31	Body length	5.432	0.938328		31	Body length	4.62	2.96732		31	Body length	8.44	0.864336		31	Body length	7.867	2.8875		31	Body length	4.742	1.69886
	Flagellum length	3.673				Flagellum length	17.555				Flagellum length	10.345				Flagellum length	11.464				Flagellum length	5.857				Flagellum length	5.097				Flagellum length	13.709				Flagellum length	7.295				Flagellum length	22.716				Flagellum length	8.056
32	Body length	9.853	1.70202		32	Body length	6.756	1.76021		32	Body length	8.571	0.815774		32	Body length	8.825	0.5617		32	Body length	8.069	1.57182		32	Body length	9.653	0.575676		32	Body length	5.432	2.45803		32	Body length	8.475	0.534867		32	Body length	13.391	0.893735		32	Body length	9.134	2.71064
	Flagellum length	16.77				Flagellum length	11.892				Flagellum length	6.992				Flagellum length	4.957				Flagellum length	12.683				Flagellum length	5.557				Flagellum length	13.352				Flagellum length	4.533				Flagellum length	11.968				Flagellum length	24.759
33	Body length	7.421	2.93572		33	Body length	11.973	1.14549		33	Body length	8.493	1.13776		33	Body length	12.787	1.16048		33	Body length	5.107	0.604269		33	Body length	6.276	1.25048		33	Body length	11.568	0.359526		33	Body length	7.28	0.670742		33	Body length	12.904	1.73675		33	Body length	5.467	2.57088
	Flagellum length	21.786				Flagellum length	13.715				Flagellum length	9.663				Flagellum length	14.839				Flagellum length	3.086				Flagellum length	7.848				Flagellum length	4.159				Flagellum length	4.883				Flagellum length	22.411				Flagellum length	14.055
34	Body length	6.077	0.267402		34	Body length	8.719	0.694346		34	Body length	9.291	1.4922		34	Body length	15.377	0.691357		34	Body length	9.251	0.397579		34	Body length	7.646	0.598221		34	Body length	10.39	1.89365		34	Body length	10.614	0.735538		34	Body length	5.565	1.54034		34	Body length	5.729	1.93053
	Flagellum length	1.625				Flagellum length	6.054				Flagellum length	13.864				Flagellum length	10.631				Flagellum length	3.678				Flagellum length	4.574				Flagellum length	19.675				Flagellum length	7.807				Flagellum length	8.572				Flagellum length	11.06
35	Body length	5.529	1.15898		35	Body length	10.672	1.26518		35	Body length	4.742	1.84121		35	Body length	12.155	1.44772		35	Body length	6.394	0.784016		35	Body length	7.273	1.17297		35	Body length	4.968	1.02657		35	Body length	8.526	1.05712		35	Body length	13.034	1.0132		35	Body length	8.22	0.455474
	Flagellum length	6.408				Flagellum length	13.502				Flagellum length	8.731				Flagellum length	17.597				Flagellum length	5.013				Flagellum length	8.531				Flagellum length	5.1				Flagellum length	9.013				Flagellum length	13.206				Flagellum length	3.744
36	Body length	10.507	0.772247		36	Body length	10.98	0.847905		36	Body length	8.505	1.12969		36	Body length	15.891	1.26713		36	Body length	6.411	2.8696		36	Body length	8.578	2.78107		36	Body length	7.162	0.83203		36	Body length	9.446	0.670231		36	Body length	10.566	1.34081		36	Body length	9.351	1.86953
	Flagellum length	8.114				Flagellum length	9.31				Flagellum length	9.608				Flagellum length	20.136				Flagellum length	18.397				Flagellum length	23.856				Flagellum length	5.959				Flagellum length	6.331				Flagellum length	14.167				Flagellum length	17.482
37	Body length	5.648	2.69795		37	Body length	10.641	1.4524		37	Body length	13.732	0.975386		37	Body length	15.12	0.877381		37	Body length	6.458	1.57417		37	Body length	9.25	1.35611		37	Body length	7.401	1.44791		37	Body length	8.111	1.30539		37	Body length	9.881	0.563		37	Body length	7.347	2.74398
	Flagellum length	15.238				Flagellum length	15.455				Flagellum length	13.394				Flagellum length	13.266				Flagellum length	10.166				Flagellum length	12.544				Flagellum length	10.716				Flagellum length	10.588				Flagellum length	5.563				Flagellum length	20.16
38	Body length	4.604	1.33123		38	Body length	8.825	1.79048		38	Body length	6.571	1.54406		38	Body length	11.112	1.13184		38	Body length	6.045	2.7373		38	Body length	7.594	1.79181		38	Body length	7.482	0.996124		38	Body length	9.078	1.80844		38	Body length	10.919	1.48869		38	Body length	10.338	2.59876
	Flagellum length	6.129				Flagellum length	15.801				Flagellum length	10.146				Flagellum length	12.577				Flagellum length	16.547				Flagellum length	13.607				Flagellum length	7.453				Flagellum length	16.417				Flagellum length	16.255				Flagellum length	26.866
39	Body length	6.847	0.414634		39	Body length	14.477	1.24922		39	Body length	6.302	1.8364		39	Body length	12.78	1.3277		39	Body length	7.44	0.987769		39	Body length	6.704	1.75045		39	Body length	6.718	3.10688		39	Body length	8.56	0.296729		39	Body length	10.245	0.739092		39	Body length	8.742	1.97186
	Flagellum length	2.839				Flagellum length	18.085				Flagellum length	11.573				Flagellum length	16.968				Flagellum length	7.349				Flagellum length	11.735				Flagellum length	20.872				Flagellum length	2.54				Flagellum length	7.572				Flagellum length	17.238
40	Body length	8.071	2.12117		40	Body length	14.284	1.49608		40	Body length	8.934	0.751511		40	Body length	12.009	1.14389		40	Body length	10.901	1.43941		40	Body length	7.364	1.05296		40	Body length	8.709	4.06178		40	Body length	9.826	0.741706		40	Body length	11.767	1.45891		40	Body length	8.359	2.28903
	Flagellum length	17.12				Flagellum length	21.37				Flagellum length	6.714				Flagellum length	13.737				Flagellum length	15.691				Flagellum length	7.754				Flagellum length	35.374				Flagellum length	7.288				Flagellum length	17.167				Flagellum length	19.134
41	Body length	12.82	1.05647		41	Body length	6.536	1.84991		41	Body length	8.948	0.851922		41	Body length	9.778	0.635099		41	Body length	11.055	1.88566		41	Body length	5.85	2.00205		41	Body length	5.671	2.78099		41	Body length	7.264	0.926074		41	Body length	9.236	1.71405		41	Body length	5.446	1.96089
	Flagellum length	13.544				Flagellum length	12.091				Flagellum length	7.623				Flagellum length	6.21				Flagellum length	20.846				Flagellum length	11.712				Flagellum length	15.771				Flagellum length	6.727				Flagellum length	15.831				Flagellum length	10.679
42	Body length	11.994	1.00359		42	Body length	11.131	1.70191		42	Body length	12.03	1.47116		42	Body length	11.814	1.03013		42	Body length	6.617	0.982016		42	Body length	4.477	2.63882		42	Body length	6.263	1.86396		42	Body length	6.065	0.977906		42	Body length	11.337	1.18894		42	Body length	6.862	1.79671
	Flagellum length	12.037				Flagellum length	18.944				Flagellum length	17.698				Flagellum length	12.17				Flagellum length	6.498				Flagellum length	11.814				Flagellum length	11.674				Flagellum length	5.931				Flagellum length	13.479				Flagellum length	12.329
43	Body length	8.93	1.19362		43	Body length	9.131	0.950717		43	Body length	8.899	0.984493		43	Body length	5.892	1.90597		43	Body length	5.855	1.71597		43	Body length	6.496	1.92565		43	Body length	6.862	0.826873		43	Body length	6.263	1.0388		43	Body length	16.089	1.35863		43	Body length	5.345	1.92329
	Flagellum length	10.659				Flagellum length	8.681				Flagellum length	8.761				Flagellum length	11.23				Flagellum length	10.047				Flagellum length	12.509				Flagellum length	5.674				Flagellum length	6.506				Flagellum length	21.859				Flagellum length	10.28
44	Body length	8.372	0.534161		44	Body length	12.257	1.2707		44	Body length	10.422	0.674918		44	Body length	11.545	1.24149		44	Body length	6.411	2.92497		44	Body length	4.159	1.23131		44	Body length	6.419	1.05297		44	Body length	9.621	0.768111		44	Body length	6.387	3.17222		44	Body length	7.682	1.91122
	Flagellum length	4.472				Flagellum length	15.575				Flagellum length	7.034				Flagellum length	14.333				Flagellum length	18.752				Flagellum length	5.121				Flagellum length	6.759				Flagellum length	7.39				Flagellum length	20.261				Flagellum length	14.682
45	Body length	8.795	1.49392		45	Body length	11.923	1.36283		45	Body length	9.906	1.27862		45	Body length	10.669	1.25363		45	Body length	5.708	1.72372		45	Body length	7.017	1.59712		45	Body length	8.171	1.80284		45	Body length	8.245	0.645967		45	Body length	13.591	1.14488		45	Body length	5.881	0.773508
	Flagellum length	13.139				Flagellum length	16.249				Flagellum length	12.666				Flagellum length	13.375				Flagellum length	9.839				Flagellum length	11.207				Flagellum length	14.731				Flagellum length	5.326				Flagellum length	15.56				Flagellum length	4.549
46	Body length	9.202	2.06097		46	Body length	10.365	1.74057		46	Body length	15.654	0.994123		46	Body length	7.439	1.19909		46	Body length	7.43	2.00081		46	Body length	6.586	2.45263		46	Body length	6.668	1.16662		46	Body length	8.574	1.42326		46	Body length	14.055	1.40811		46	Body length	12.571	1.4963
	Flagellum length	18.965				Flagellum length	18.041				Flagellum length	15.562				Flagellum length	8.92				Flagellum length	14.866				Flagellum length	16.153				Flagellum length	7.779				Flagellum length	12.203				Flagellum length	19.791				Flagellum length	18.81
47	Body length	8.765	1.07735		47	Body length	5.843	1.78299		47	Body length	9.618	1.21491		47	Body length	9.903	1.8354		47	Body length	5.192	1.17508		47	Body length	6.576	1		47	Body length	7.662	0.879796		47	Body length	8.885	1.13855		47	Body length	5.959	1.58131		47	Body length	8.536	1.53116
	Flagellum length	9.443				Flagellum length	10.418				Flagellum length	11.685				Flagellum length	18.176				Flagellum length	6.101				Flagellum length	6.576				Flagellum length	6.741				Flagellum length	10.116				Flagellum length	9.423				Flagellum length	13.07
48	Body length	8.167	0.844006		48	Body length	4.58	0.725328		48	Body length	9.268	1.19227		48	Body length	8.001	0.688164		48	Body length	4.742	4.59258		48	Body length	8.74	2.08924		48	Body length	6.871	2.42381		48	Body length	6.777	0.395455		48	Body length	4.657	2.03414		48	Body length	5.278	2.03278
	Flagellum length	6.893				Flagellum length	3.322				Flagellum length	11.05				Flagellum length	5.506				Flagellum length	21.778				Flagellum length	18.26				Flagellum length	16.654				Flagellum length	2.68				Flagellum length	9.473				Flagellum length	10.729
49	Body length	10.095	1.99911		49	Body length	4.521	0.625304		49	Body length	13.466	0.871454		49	Body length	10.676	0.621394		49	Body length	4.852	0.811006		49	Body length	7.046	2.52171		49	Body length	7.452	2.25201		49	Body length	6.769	2.41528		49	Body length	10.414	0.557711		49	Body length	4.742	1.75453
	Flagellum length	20.181				Flagellum length	2.827				Flagellum length	11.735				Flagellum length	6.634				Flagellum length	3.935				Flagellum length	17.768				Flagellum length	16.782				Flagellum length	16.349				Flagellum length	5.808				Flagellum length	8.32
50	Body length	6.322	1.02214		50	Body length	3.553	3.49789		50	Body length	10.96	0.895985		50	Body length	8.151	1.01399		50	Body length	7.196	2.95011		50	Body length	3.733	1.78141		50	Body length	6.317	1.6139		50	Body length	6.055	1.10273		50	Body length	14.305	1.36938		50	Body length	5.45	2.78165
	Flagellum length	6.462				Flagellum length	12.428				Flagellum length	9.82				Flagellum length	8.265				Flagellum length	21.229				Flagellum length	6.65				Flagellum length	10.195				Flagellum length	6.677				Flagellum length	19.589				Flagellum length	15.16
51	Body length	7.42	0.406604		51	Body length	11.453	0.942897		51	Body length	7.467	1.54841		51	Body length	9.03	0.677409		51	Body length	10.8	1.3138		51	Body length	10.373	2.1983		51	Body length	5.652	1.52884		51	Body length	5.933	2.21827		51	Body length	7.867	0.444515		51	Body length	5.097	0.51442
	Flagellum length	3.017				Flagellum length	10.799				Flagellum length	11.562				Flagellum length	6.117				Flagellum length	14.189				Flagellum length	22.803				Flagellum length	8.641				Flagellum length	13.161				Flagellum length	3.497				Flagellum length	2.622
52	Body length	4.643	1.49085		52	Body length	6.113	1.26812		52	Body length	10.417	0.646155		52	Body length	7.662	1.38136		52	Body length	5.153	3.915		52	Body length	8.937	0.852188		52	Body length	6.252	1.00432		52	Body length	10.484	0.466902		52	Body length	10.557	0.482808		52	Body length	3.652	4.43018
	Flagellum length	6.922				Flagellum length	7.752				Flagellum length	6.731				Flagellum length	10.584				Flagellum length	20.174				Flagellum length	7.616				Flagellum length	6.279				Flagellum length	4.895				Flagellum length	5.097				Flagellum length	16.179
53	Body length	6.754	0.352828		53	Body length	5.632	1.50444		53	Body length	10.518	1.31375		53	Body length	10.801	1.16804		53	Body length	6.458	3.58098		53	Body length	4.85	1.99546		53	Body length	9.179	2.01972		53	Body length	8.789	0.873933		53	Body length	13.587	0.771178		53	Body length	4.511	3.45954
	Flagellum length	2.383				Flagellum length	8.473				Flagellum length	13.818				Flagellum length	12.616				Flagellum length	23.126				Flagellum length	9.678				Flagellum length	18.539				Flagellum length	7.681				Flagellum length	10.478				Flagellum length	15.606
54	Body length	11.026	1.33457		54	Body length	6.923	0.936299		54	Body length	4.459	2.35658		54	Body length	7.446	0.879398		54	Body length	5.75	2.00539		54	Body length	5.881	2.0119		54	Body length	5.237	1.53084		54	Body length	7.468	0.936395		54	Body length	5.46	1.27381		54	Body length	10.586	1.85027
	Flagellum length	14.715				Flagellum length	6.482				Flagellum length	10.508				Flagellum length	6.548				Flagellum length	11.531				Flagellum length	11.832				Flagellum length	8.017				Flagellum length	6.993				Flagellum length	6.955				Flagellum length	19.587
55	Body length	14.565	1.20899		55	Body length	3.137	1.61109		55	Body length	10.405	1.33734		55	Body length	10.33	1.68015		55	Body length	7.911	2.92921		55	Body length	4.707	2.33482		55	Body length	8.151	1.0238		55	Body length	6.228	2.55652		55	Body length	6.411	2.95087		55	Body length	4.479	2.00982
	Flagellum length	17.609				Flagellum length	5.054				Flagellum length	13.915				Flagellum length	17.356				Flagellum length	23.173				Flagellum length	10.99				Flagellum length	8.345				Flagellum length	15.922				Flagellum length	18.918				Flagellum length	9.002
56	Body length	10.139	1.23148		56	Body length	11.669	1.43243		56	Body length	9.987	1.16882		56	Body length	5.906	1.51812		56	Body length	7.544	2.85326		56	Body length	5.539	0.853042		56	Body length	4.331	2.06604		56	Body length	8.954	0.86319		56	Body length	13.262	0.901297		56	Body length	6.576	1.0371
	Flagellum length	12.486				Flagellum length	16.715				Flagellum length	11.673				Flagellum length	8.966				Flagellum length	21.525				Flagellum length	4.725				Flagellum length	8.948				Flagellum length	7.729				Flagellum length	11.953				Flagellum length	6.82
57	Body length	7.988	1.417		57	Body length	7.176	2.31159		57	Body length	8.507	0.957447		57	Body length	15.396	0.94583		57	Body length	7.079	1.8367		57	Body length	8.264	1.67243		57	Body length	5.097	1.10496		57	Body length	7.196	0.535158		57	Body length	10.918	1.09214		57	Body length	5.135	3.05063
	Flagellum length	11.319				Flagellum length	16.588				Flagellum length	8.145				Flagellum length	14.562				Flagellum length	13.002				Flagellum length	13.821				Flagellum length	5.632				Flagellum length	3.851				Flagellum length	11.924				Flagellum length	15.665
58	Body length	10.718	1.44766		58	Body length	8.336	1.08061		58	Body length	10.614	1.20096		58	Body length	9.654	1.63093		58	Body length	8.31	0.773045		58	Body length	6.848	0.961741		58	Body length	9.693	0.945734		58	Body length	7.265	0.500619		58	Body length	13.024	1.44318		58	Body length	8.049	1.75276
	Flagellum length	15.516				Flagellum length	9.008				Flagellum length	12.747				Flagellum length	15.745				Flagellum length	6.424				Flagellum length	6.586				Flagellum length	9.167				Flagellum length	3.637				Flagellum length	18.796				Flagellum length	14.108
59	Body length	8	2.12337		59	Body length	10.029	1.3432		59	Body length	7.95	1.24264		59	Body length	10.707	0.730644		59	Body length	8.982	1.41294		59	Body length	6.283	1.41636		59	Body length	10.226	1.63798		59	Body length	7.646	1.17617		59	Body length	13.181	1.24467		59	Body length	6.362	1.85838
	Flagellum length	16.987				Flagellum length	13.471				Flagellum length	9.879				Flagellum length	7.823				Flagellum length	12.691				Flagellum length	8.899				Flagellum length	16.75				Flagellum length	8.993				Flagellum length	16.406				Flagellum length	11.823
60	Body length	4.223	0.668719		60	Body length	11.166	1.1424		60	Body length	11.06	1.35633		60	Body length	7.69	1.1684		60	Body length	10.165	2.12907		60	Body length	7.484	0.586852		60	Body length	7.783	2.79943		60	Body length	9.998	0.880576		60	Body length	8.169	1.35059		60	Body length	4.673	1.4312
	Flagellum length	2.824				Flagellum length	12.756				Flagellum length	15.001				Flagellum length	8.985				Flagellum length	21.642				Flagellum length	4.392				Flagellum length	21.788				Flagellum length	8.804				Flagellum length	11.033				Flagellum length	6.688
61	Body length	6.21	0.418357		61	Body length	8.024	1.22794		61	Body length	10.061	1.35493		61	Body length	5.143	2.58079		61	Body length	11.5	1.81809		61	Body length	10.331	2.05585		61	Body length	5.821	3.0749		61	Body length	7.748	0.626613		61	Body length	9.381	0.732864		61	Body length	6.722	2.7587
	Flagellum length	2.598				Flagellum length	9.853				Flagellum length	13.632				Flagellum length	13.273				Flagellum length	20.908				Flagellum length	21.239				Flagellum length	17.899				Flagellum length	4.855				Flagellum length	6.875				Flagellum length	18.544
62	Body length	11.763	1.91065		62	Body length	12.113	1.14951		62	Body length	12.16	0.913487		62	Body length	6.421	1.47609		62	Body length	5.848	2.39449		62	Body length	8.862	2.19736		62	Body length	9.501	0.62646		62	Body length	8.958	0.347064		62	Body length	6.135	2.95713		62	Body length	6.018	1.48388
	Flagellum length	22.475				Flagellum length	13.924				Flagellum length	11.108				Flagellum length	9.478				Flagellum length	14.003				Flagellum length	19.473				Flagellum length	5.952				Flagellum length	3.109				Flagellum length	18.142				Flagellum length	8.93
63	Body length	10.272	1.54829		63	Body length	11.206	1.4892		63	Body length	7.273	0.615839		63	Body length	11.778	1.07132		63	Body length	4.761	1.13148		63	Body length	6.334	1.50221		63	Body length	6.838	0.998099		63	Body length	8.844	1.2145		63	Body length	15.037	1.10574		63	Body length	5.772	2.14103
	Flagellum length	15.904				Flagellum length	16.688				Flagellum length	4.479				Flagellum length	12.618				Flagellum length	5.387				Flagellum length	9.515				Flagellum length	6.825				Flagellum length	10.741				Flagellum length	16.627				Flagellum length	12.358
64	Body length	6.625	0.560302		64	Body length	9.414	1.56204		64	Body length	12.13	1.03842		64	Body length	11.21	1.3355		64	Body length	9.027	1.26576		64	Body length	6.862	1.82862		64	Body length	6.819	1.46018		64	Body length	8.982	0.79548		64	Body length	5.821	1.3362		64	Body length	5.96	1.98876
	Flagellum length	3.712				Flagellum length	14.705				Flagellum length	12.596				Flagellum length	14.971				Flagellum length	11.426				Flagellum length	12.548				Flagellum length	9.957				Flagellum length	7.145				Flagellum length	7.778				Flagellum length	11.853
65	Body length	8.491	1.00989		65	Body length	8.342	1.65176		65	Body length	12.497	0.697767		65	Body length	13.319	0.87897		65	Body length	9.946	1.02544		65	Body length	4.75	2.10821		65	Body length	7.974	1.4704		65	Body length	8.401	1.0175		65	Body length	13.623	1.09587		65	Body length	5.059	2.14825
	Flagellum length	8.575				Flagellum length	13.779				Flagellum length	8.72				Flagellum length	11.707				Flagellum length	10.199				Flagellum length	10.014				Flagellum length	11.725				Flagellum length	8.548				Flagellum length	14.929				Flagellum length	10.868
66	Body length	12.225	1.32883		66	Body length	6.436	0.280298		66	Body length	6.722	1.19711		66	Body length	11.277	1.20768		66	Body length	4.593	2.11452		66	Body length	9.139	2.51439		66	Body length	9.797	0.871593		66	Body length	8.493	0.415872		66	Body length	7.387	1.71545		66	Body length	12.083	0.602334
	Flagellum length	16.245				Flagellum length	1.804				Flagellum length	8.047				Flagellum length	13.619				Flagellum length	9.712				Flagellum length	22.979				Flagellum length	8.539				Flagellum length	3.532				Flagellum length	12.672				Flagellum length	7.278
67	Body length	14.975	1.11239		67	Body length	7.629	0.432953		67	Body length	13.498	0.828715		67	Body length	8.546	1.14416		67	Body length	5.679	0.778834		67	Body length	8.687	2.18142		67	Body length	7.464	1.52211		67	Body length	8.78	0.503531		67	Body length	4.727	4.11572		67	Body length	14.437	1.33158
	Flagellum length	16.658				Flagellum length	3.303				Flagellum length	11.186				Flagellum length	9.778				Flagellum length	4.423				Flagellum length	18.95				Flagellum length	11.361				Flagellum length	4.421				Flagellum length	19.455				Flagellum length	19.224
68	Body length	8.533	1.36634		68	Body length	7.963	0.480723		68	Body length	11.211	0.752921		68	Body length	7.594	1.1833		68	Body length	6.968	1.16246		68	Body length	7.373	1.38912		68	Body length	9.569	0.926534		68	Body length	8.897	0.65494		68	Body length	4.827	1.36482		68	Body length	12.216	0.826539
	Flagellum length	11.659				Flagellum length	3.828				Flagellum length	8.441				Flagellum length	8.986				Flagellum length	8.1				Flagellum length	10.242				Flagellum length	8.866				Flagellum length	5.827				Flagellum length	6.588				Flagellum length	10.097
69	Body length	8.198	1.33118		69	Body length	7.243	0.320585		69	Body length	10.349	0.818726		69	Body length	9.385	0.577198		69	Body length	5.113	1.0884		69	Body length	10.437	2.039		69	Body length	6.631	0.683306		69	Body length	9.059	0.45855		69	Body length	6.267	0.628371		69	Body length	5.103	1.12757
	Flagellum length	10.913				Flagellum length	2.322				Flagellum length	8.473				Flagellum length	5.417				Flagellum length	5.565				Flagellum length	21.281				Flagellum length	4.531				Flagellum length	4.154				Flagellum length	3.938				Flagellum length	5.754
70	Body length	8.022	1.2993		70	Body length	7.419	1.25543		70	Body length	12.415	0.781232		70	Body length	9.83	1.5704		70	Body length	9.067	1.13544		70	Body length	9.516	1.31084		70	Body length	6.685	1.91114		70	Body length	10.331	1.78869		70	Body length	4.827	1.31572		70	Body length	6.145	1.44329
	Flagellum length	10.423				Flagellum length	9.314				Flagellum length	9.699				Flagellum length	15.437				Flagellum length	10.295				Flagellum length	12.474				Flagellum length	12.776				Flagellum length	18.479				Flagellum length	6.351				Flagellum length	8.869
71	Body length	8.368	1.11138		71	Body length	9.218	0.442612		71	Body length	13.445	0.961101		71	Body length	6.933	1.36002		71	Body length	11.072	2.39641		71	Body length	10.309	1.86022		71	Body length	5.627	1.09579		71	Body length	11.112	0.282667		71	Body length	10.137	2.09766		71	Body length	8.381	1.80778
	Flagellum length	9.3				Flagellum length	4.08				Flagellum length	12.922				Flagellum length	9.429				Flagellum length	26.533				Flagellum length	19.177				Flagellum length	6.166				Flagellum length	3.141				Flagellum length	21.264				Flagellum length	15.151
72	Body length	10.413	1.46144		72	Body length	9.826	0.291777		72	Body length	18.075	0.774827		72	Body length	12.031	0.928518		72	Body length	7.721	1.63256		72	Body length	8.905	2.09354		72	Body length	6.458	1.77578		72	Body length	10.574	0.853792		72	Body length	13.088	1.64953		72	Body length	5.819	1.87421
	Flagellum length	15.218				Flagellum length	2.867				Flagellum length	14.005				Flagellum length	11.171				Flagellum length	12.605				Flagellum length	18.643				Flagellum length	11.468				Flagellum length	9.028				Flagellum length	21.589				Flagellum length	10.906
73	Body length	7.398	1.3086		73	Body length	10.831	0.599114		73	Body length	8.233	0.554962		73	Body length	10.935	0.883585		73	Body length	5.639	1.42614		73	Body length	5.169	3.87851		73	Body length	9.062	1.06422		73	Body length	10.448	0.540295		73	Body length	7.135	1.96202		73	Body length	11.785	1.44319
	Flagellum length	9.681				Flagellum length	6.489				Flagellum length	4.569				Flagellum length	9.662				Flagellum length	8.042				Flagellum length	20.048				Flagellum length	9.644				Flagellum length	5.645				Flagellum length	13.999				Flagellum length	17.008
74	Body length	10.735	0.435398		74	Body length	9.655	0.491248		74	Body length	14.265	1.20365		74	Body length	9.22	1.33753		74	Body length	6.831	2.39672		74	Body length	6.956	2.59948		74	Body length	6.848	2.48627		74	Body length	9.258	1.63459		74	Body length	8.984	2.40272		74	Body length	4.742	5.27604
	Flagellum length	4.674				Flagellum length	4.743				Flagellum length	17.17				Flagellum length	12.332				Flagellum length	16.372				Flagellum length	18.082				Flagellum length	17.026				Flagellum length	15.133				Flagellum length	21.586				Flagellum length	25.019
75	Body length	5.546	1.42427		75	Body length	9.709	1.06025		75	Body length	15.786	0.662929		75	Body length	10.798	0.815614		75	Body length	7.452	1.53288		75	Body length	9.797	1.24018		75	Body length	5.579	1.7876		75	Body length	8.377	1.18873		75	Body length	7.929	1.46349		75	Body length	14.779	0.890182
	Flagellum length	7.899				Flagellum length	10.294				Flagellum length	10.465				Flagellum length	8.807				Flagellum length	11.423				Flagellum length	12.15				Flagellum length	9.973				Flagellum length	9.958				Flagellum length	11.604				Flagellum length	13.156
76	Body length	7.742	1.37613		76	Body length	10.373	0.12976		76	Body length	7.891	0.840198		76	Body length	7.971	1.92197		76	Body length	4.477	1.54099		76	Body length	7.31	2.11053		76	Body length	6.488	1.8938		76	Body length	7.561	0.578759		76	Body length	9.768	1.42905		76	Body length	8.839	1.298
	Flagellum length	10.654				Flagellum length	1.346				Flagellum length	6.63				Flagellum length	15.32				Flagellum length	6.899				Flagellum length	15.428				Flagellum length	12.287				Flagellum length	4.376				Flagellum length	13.959				Flagellum length	11.473
77	Body length	7.723	1.02149		77	Body length	10.603	1.47675		77	Body length	12.952	1.28783		77	Body length	9.374	0.909964		77	Body length	6.562	1.47806		77	Body length	6.884	1.86287		77	Body length	6.715	2.09769		77	Body length	7.553	1.87197		77	Body length	14.723	1.29111		77	Body length	16.384	1.04474
	Flagellum length	7.889				Flagellum length	15.658				Flagellum length	16.68				Flagellum length	8.53				Flagellum length	9.699				Flagellum length	12.824				Flagellum length	14.086				Flagellum length	14.139				Flagellum length	19.009				Flagellum length	17.117
78	Body length	7.751	0.496194		78	Body length	8.141	0.781599		78	Body length	9.015	1.52679		78	Body length	8.785	1.25669		78	Body length	6.826	1.17565		78	Body length	6.637	1.46753		78	Body length	6.742	1.19401		78	Body length	9.934	0.753372		78	Body length	6.85	1.92204		78	Body length	11.407	1.62234
	Flagellum length	3.846				Flagellum length	6.363				Flagellum length	13.764				Flagellum length	11.04				Flagellum length	8.025				Flagellum length	9.74				Flagellum length	8.05				Flagellum length	7.484				Flagellum length	13.166				Flagellum length	18.506
79	Body length	6.044	0.632528		79	Body length	8.245	0.502971		79	Body length	10.102	0.616314		79	Body length	7.783	0.625337		79	Body length	9.954	1.9121		79	Body length	11.728	0.778394		79	Body length	9.158	2.05634		79	Body length	10.212	0.178907		79	Body length	7.79	1.06958		79	Body length	16.041	1.45271
	Flagellum length	3.823				Flagellum length	4.147				Flagellum length	6.226				Flagellum length	4.867				Flagellum length	19.033				Flagellum length	9.129				Flagellum length	18.832				Flagellum length	1.827				Flagellum length	8.332				Flagellum length	23.303
80	Body length	4.96	1.09395		80	Body length	8.111	0.450746		80	Body length	8.468	0.838687		80	Body length	10.928	0.95269		80	Body length	6.699	1.53053		80	Body length	6.469	1.50255		80	Body length	4.176	3.54598		80	Body length	7.026	1.34885		80	Body length	12.47	1.18204		80	Body length	7.265	2.3488
	Flagellum length	5.426				Flagellum length	3.656				Flagellum length	7.102				Flagellum length	10.411				Flagellum length	10.253				Flagellum length	9.72				Flagellum length	14.808				Flagellum length	9.477				Flagellum length	14.74				Flagellum length	17.064
81	Body length	5.516	0.939086		81	Body length	10.342	1.18981		81	Body length	11.277	0.86601		81	Body length	9.501	0.791811		81	Body length	7.397	0.276328		81	Body length	6.214	2.09913		81	Body length	6.502	1.13027		81	Body length	7.763	0.894113		81	Body length	5.113	3.24897		81	Body length	6.055	1.50504
	Flagellum length	5.18				Flagellum length	12.305				Flagellum length	9.766				Flagellum length	7.523				Flagellum length	2.044				Flagellum length	13.044				Flagellum length	7.349				Flagellum length	6.941				Flagellum length	16.612				Flagellum length	9.113
82	Body length	7.543	1.69667		82	Body length	7.847	0.338091		82	Body length	13.278	1.10943		82	Body length	7.944	1.28248		82	Body length	4.722	3.5377		82	Body length	7.003	1.06983		82	Body length	7.287	1.655		82	Body length	9.067	1.37984		82	Body length	14.37	0.945442		82	Body length	18.907	1.62263
	Flagellum length	12.798				Flagellum length	2.653				Flagellum length	14.731				Flagellum length	10.188				Flagellum length	16.705				Flagellum length	7.492				Flagellum length	12.06				Flagellum length	12.511				Flagellum length	13.586				Flagellum length	30.679
83	Body length	8.533	1.23134		83	Body length	8.352	0.359076		83	Body length	12.221	1.37444		83	Body length	6.813	1.22604		83	Body length	5.881	2.61197		83	Body length	6.175	2.83547		83	Body length	7.582	1.71195		83	Body length	6.919	1.37534		83	Body length	8.107	0.592944		83	Body length	17.732	1.25372
	Flagellum length	10.507				Flagellum length	2.999				Flagellum length	16.797				Flagellum length	8.353				Flagellum length	15.361				Flagellum length	17.509				Flagellum length	12.98				Flagellum length	9.516				Flagellum length	4.807				Flagellum length	22.231
84	Body length	4.992	0.702524		84	Body length	10.346	1.12633		84	Body length	9.257	1.9394		84	Body length	6.795	2.1897		84	Body length	10.022	1.32469		84	Body length	5.77	1.39965		84	Body length	7.275	1.48536		84	Body length	9.786	0.30748		84	Body length	8.082	1.55494		84	Body length	6.149	1.16019
	Flagellum length	3.507				Flagellum length	11.653				Flagellum length	17.953				Flagellum length	14.879				Flagellum length	13.276				Flagellum length	8.076				Flagellum length	10.806				Flagellum length	3.009				Flagellum length	12.567				Flagellum length	7.134
85	Body length	14.91	1.49356		85	Body length	8.031	0.289503		85	Body length	9.804	0.690942		85	Body length	11.582	1.05353		85	Body length	8.459	1.65835		85	Body length	6.271	0.684261		85	Body length	6.451	0.307239		85	Body length	9.472	0.450063		85	Body length	7.479	0.705442		85	Body length	8.2	2.34524
	Flagellum length	22.269				Flagellum length	2.325				Flagellum length	6.774				Flagellum length	12.202				Flagellum length	14.028				Flagellum length	4.291				Flagellum length	1.982				Flagellum length	4.263				Flagellum length	5.276				Flagellum length	19.231
86	Body length	7.724	2.39565		86	Body length	6.718	1.01623		86	Body length	6.506	1.15785		86	Body length	15.083	1.44328		86	Body length	7.003	1.37141		86	Body length	4.511	1.80536		86	Body length	5.392	1.67415		86	Body length	9.467	0.878631		86	Body length	10.699	0.903636		86	Body length	9.395	1.27578
	Flagellum length	18.504				Flagellum length	6.827				Flagellum length	7.533				Flagellum length	21.769				Flagellum length	9.604				Flagellum length	8.144				Flagellum length	9.027				Flagellum length	8.318				Flagellum length	9.668				Flagellum length	11.986
87	Body length	6.513	0.788884		87	Body length	7.019	0.756803		87	Body length	9.591	1.45251		87	Body length	7.495	1.6499		87	Body length	5.855	0.655508		87	Body length	6.706	1.95929		87	Body length	4.793	1.256		87	Body length	7.582	1.27644		87	Body length	6.706	1.84745		87	Body length	14.803	1.55009
	Flagellum length	5.138				Flagellum length	5.312				Flagellum length	13.931				Flagellum length	12.366				Flagellum length	3.838				Flagellum length	13.139				Flagellum length	6.02				Flagellum length	9.678				Flagellum length	12.389				Flagellum length	22.946
88	Body length	10.564	1.38858		88	Body length	6.759	0.492233		88	Body length	19.241	0.648667		88	Body length	12.531	0.890831		88	Body length	6.193	2.49007		88	Body length	7.678	1.83238		88	Body length	6.02	1.16595		88	Body length	8.45	0.774675		88	Body length	5.111	1.76697		88	Body length	5.792	1.48308
	Flagellum length	14.669				Flagellum length	3.327				Flagellum length	12.481				Flagellum length	11.163				Flagellum length	15.421				Flagellum length	14.069				Flagellum length	7.019				Flagellum length	6.546				Flagellum length	9.031				Flagellum length	8.59
89	Body length	9.683	1.1073		89	Body length	10.491	1.1853		89	Body length	15.317	0.770973		89	Body length	10.476	1.03408		89	Body length	6.394	2.41914		89	Body length	6.729	2.06569		89	Body length	8.218	1.01582		89	Body length	9.772	0.647564		89	Body length	5.864	2.07844		89	Body length	13.638	1.3686
	Flagellum length	10.722				Flagellum length	12.435				Flagellum length	11.809				Flagellum length	10.833				Flagellum length	15.468				Flagellum length	13.9				Flagellum length	8.348				Flagellum length	6.328				Flagellum length	12.188				Flagellum length	18.665
90	Body length	8.567	1.21128		90	Body length	10.107	1.23311		90	Body length	15.734	0.696009		90	Body length	10.218	1.642		90	Body length	10.043	1.56049		90	Body length	7.761	1.46244		90	Body length	8.031	2.68298		90	Body length	8.459	0.497931		90	Body length	7.19	1.49291		90	Body length	10.152	1.74192
	Flagellum length	10.377				Flagellum length	12.463				Flagellum length	10.951				Flagellum length	16.778				Flagellum length	15.672				Flagellum length	11.35				Flagellum length	21.547				Flagellum length	4.212				Flagellum length	10.734				Flagellum length	17.684
91	Body length	9.919	1.22563		91	Body length	11.313	1.36622		91	Body length	8.782	1.38693		91	Body length	10.277	0.450034		91	Body length	6.193	1.42064		91	Body length	7.612	0.960589		91	Body length	9.987	0.560629		91	Body length	10.032	0.35636		91	Body length	4.629	1.70404		91	Body length	8.786	0.858753
	Flagellum length	12.157				Flagellum length	15.456				Flagellum length	12.18				Flagellum length	4.625				Flagellum length	8.798				Flagellum length	7.312				Flagellum length	5.599				Flagellum length	3.575				Flagellum length	7.888				Flagellum length	7.545
92	Body length	8.767	0.666705		92	Body length	7.799	0.285678		92	Body length	11.418	0.9866		92	Body length	4.858	2.99876		92	Body length	10.866	1.78805		92	Body length	7.439	1.55236		92	Body length	10.28	0.84251		92	Body length	8.795	0.793519		92	Body length	7.471	1.81047		92	Body length	7.021	2.03646
	Flagellum length	5.845				Flagellum length	2.228				Flagellum length	11.265				Flagellum length	14.568				Flagellum length	19.429				Flagellum length	11.548				Flagellum length	8.661				Flagellum length	6.979				Flagellum length	13.526				Flagellum length	14.298
93	Body length	12.698	1.04387		93	Body length	10.576	1.19658		93	Body length	11.387	1.1211		93	Body length	9.731	1.0744		93	Body length	6.446	1.32702		93	Body length	8.618	1.52808		93	Body length	7.335	1.12815		93	Body length	9.817	0.476011		93	Body length	8.25	1.57915		93	Body length	14.549	1.08516
	Flagellum length	13.255				Flagellum length	12.655				Flagellum length	12.766				Flagellum length	10.455				Flagellum length	8.554				Flagellum length	13.169				Flagellum length	8.275				Flagellum length	4.673				Flagellum length	13.028				Flagellum length	15.788
94	Body length	8.757	1.04259		94	Body length	7.164	0.454495		94	Body length	9.504	0.456545		94	Body length	13.822	0.766315		94	Body length	10.575	1.55726		94	Body length	5.278	1.65593		94	Body length	6.636	2.10579		94	Body length	7.923	1.83112		94	Body length	8.822	0.946837		94	Body length	5.657	1.34365
	Flagellum length	9.13				Flagellum length	3.256				Flagellum length	4.339				Flagellum length	10.592				Flagellum length	16.468				Flagellum length	8.74				Flagellum length	13.974				Flagellum length	14.508				Flagellum length	8.353				Flagellum length	7.601
95	Body length	5.597	0.578703		95	Body length	9.273	0.75488		95	Body length	12.001	1.16574		95	Body length	8.954	1.62397		95	Body length	7.026	0.962425		95	Body length	10.659	2.60259		95	Body length	9.146	2.49661		95	Body length	7.596	1.23262		95	Body length	5.7	1.63053		95	Body length	4.483	2.97323
	Flagellum length	3.239				Flagellum length	7				Flagellum length	13.99				Flagellum length	14.541				Flagellum length	6.762				Flagellum length	27.741				Flagellum length	22.834				Flagellum length	9.363				Flagellum length	9.294				Flagellum length	13.329
96	Body length	6.657	0.506234		96	Body length	7.202	0.639406		96	Body length	8.583	0.966795		96	Body length	4.902	2.8366		96	Body length	7.43	0		96	Body length	6.458	1.87968		96	Body length	6.018	1.4656		96	Body length	8.65	0.652832		96	Body length	10.874	1.43581		96	Body length	9.872	0.505976
	Flagellum length	3.37				Flagellum length	4.605				Flagellum length	8.298				Flagellum length	13.905				Flagellum length	0				Flagellum length	12.139				Flagellum length	8.82				Flagellum length	5.647				Flagellum length	15.613				Flagellum length	4.995
97	Body length	6.857	0.88581		97	Body length	8.621	2.67254		97	Body length	13.729	0.929201		97	Body length	9.459	1.0887		97	Body length	5.734	3.40408		97	Body length	3.667	2.69566		97	Body length	5.626	1.84927		97	Body length	7.082	1.01073		97	Body length	7.582	2.01873		97	Body length	4.085	0.840881
	Flagellum length	6.074				Flagellum length	23.04				Flagellum length	12.757				Flagellum length	10.298				Flagellum length	19.519				Flagellum length	9.885				Flagellum length	10.404				Flagellum length	7.158				Flagellum length	15.306				Flagellum length	3.435
98	Body length	7.417	0.477012		98	Body length	7.993	0.232704		98	Body length	11.865	1.01989		98	Body length	12.876	0.864011		98	Body length	10.99	1.48899		98	Body length	6.336	2.05035		98	Body length	6.355	2.99795		98	Body length	6.837	1.01945		98	Body length	8.332	0.856937		98	Body length	8.372	1.13677
	Flagellum length	3.538				Flagellum length	1.86				Flagellum length	12.101				Flagellum length	11.125				Flagellum length	16.364				Flagellum length	12.991				Flagellum length	19.052				Flagellum length	6.97				Flagellum length	7.14				Flagellum length	9.517
99	Body length	10.933	1.35279		99	Body length	7.183	1.51636		99	Body length	11.888	1.16067		99	Body length	8.096	0.630435		99	Body length	4.709	0.978764		99	Body length	6.545	0.524828		99	Body length	6.14	2.25505		99	Body length	7.849	1.03134		99	Body length	5.509	1.89653		99	Body length	6.955	0.597987
	Flagellum length	14.79				Flagellum length	10.892				Flagellum length	13.798				Flagellum length	5.104				Flagellum length	4.609				Flagellum length	3.435				Flagellum length	13.846				Flagellum length	8.095				Flagellum length	10.448				Flagellum length	4.159
100	Body length	9.389	1.43892		100	Body length	10.304	0.849961		100	Body length	10.785	0.93528		100	Body length	11.638	1.42516		100	Body length	7.974	1.25596		100	Body length	6.906	2.1296		100	Body length	7.231	1.93818		100	Body length	7.452	0.697799		100	Body length	13.32	1.453		100	Body length	4.504	3.17318
	Flagellum length	13.51				Flagellum length	8.758				Flagellum length	10.087				Flagellum length	16.586				Flagellum length	10.015				Flagellum length	14.707				Flagellum length	14.015				Flagellum length	5.2				Flagellum length	19.354				Flagellum length	14.292
101	Body length	5.945	1.30984		101	Body length	5.341	1.77439		101	Body length	9.609	0.898741		101	Body length	5.37	1.99609		101	Body length	7.795	2.21373		101	Body length	7.111	1.38293		101	Body length	9.206	1.11395		101	Body length	6.563	1.36569		101	Body length	11.593	1.06927		101	Body length	8.687	1.84045
	Flagellum length	7.787				Flagellum length	9.477				Flagellum length	8.636				Flagellum length	10.719				Flagellum length	17.256				Flagellum length	9.834				Flagellum length	10.255				Flagellum length	8.963				Flagellum length	12.396				Flagellum length	15.988
102	Body length	10.49	1.3899		102	Body length	7.245	1.30849		102	Body length	11.43	1.01549		102	Body length	7.134	1.92417		102	Body length	7.387	0.607689		102	Body length	6.831	2.10072		102	Body length	7.75	1.44671		102	Body length	6.425	1.35222		102	Body length	7.876	2.30549		102	Body length	9.407	1.44701
	Flagellum length	14.58				Flagellum length	9.48				Flagellum length	11.607				Flagellum length	13.727				Flagellum length	4.489				Flagellum length	14.35				Flagellum length	11.212				Flagellum length	8.688				Flagellum length	18.158				Flagellum length	13.612
103	Body length	10.901	0.956976		103	Body length	8.937	1.20521		103	Body length	11.297	0.888909		103	Body length	4.938	2.17477		103	Body length	6.257	1.90858		103	Body length	6.408	2.06882		103	Body length	8.176	1.98153		103	Body length	8.844	0.576436		103	Body length	11.726	1.04528		103	Body length	4.879	2.06784
	Flagellum length	10.432				Flagellum length	10.771				Flagellum length	10.042				Flagellum length	10.739				Flagellum length	11.942				Flagellum length	13.257				Flagellum length	16.201				Flagellum length	5.098				Flagellum length	12.257				Flagellum length	10.089
104	Body length	9.303	1.52875		104	Body length	8.751	1.28762		104	Body length	15.201	0.873166		104	Body length	13.19	0.992115		104	Body length	7.928	1.42911		104	Body length	4.995	1.24404		104	Body length	7.582	2.21551		104	Body length	9.9	0.795253		104	Body length	12.703	1.24719		104	Body length	17.209	1.57499
	Flagellum length	14.222				Flagellum length	11.268				Flagellum length	13.273				Flagellum length	13.086				Flagellum length	11.33				Flagellum length	6.214				Flagellum length	16.798				Flagellum length	7.873				Flagellum length	15.843				Flagellum length	27.104
105	Body length	6.657	0.424666		105	Body length	10.35	1.16213		105	Body length	15.65	0.537316		105	Body length	9.889	1.04834		105	Body length	6.781	1.05029		105	Body length	7.484	1.72074		105	Body length	7.037	1.01293		105	Body length	9.432	0.714589		105	Body length	13.035	1.27227		105	Body length	6.617	0.950431
	Flagellum length	2.827				Flagellum length	12.028				Flagellum length	8.409				Flagellum length	10.367				Flagellum length	7.122				Flagellum length	12.878				Flagellum length	7.128				Flagellum length	6.74				Flagellum length	16.584				Flagellum length	6.289
106	Body length	9.702	1.13564		106	Body length	8.65	0.527977		106	Body length	10.624	0.959808		106	Body length	12.673	0.824824		106	Body length	6.968	2.05827		106	Body length	5.743	1.39648		106	Body length	5.679	1.67917		106	Body length	8.445	1.16163		106	Body length	12.925	1.30313		106	Body length	6.431	0.301664
	Flagellum length	11.018				Flagellum length	4.567				Flagellum length	10.197				Flagellum length	10.453				Flagellum length	14.342				Flagellum length	8.02				Flagellum length	9.536				Flagellum length	9.81				Flagellum length	16.843				Flagellum length	1.94
107	Body length	6.273	1.1618		107	Body length	7.063	0.271698		107	Body length	17.712	0.612805		107	Body length	12.396	1.09664		107	Body length	7.767	1.20986		107	Body length	7.608	1.0832		107	Body length	5.224	1.4041		107	Body length	7.507	1.27628		107	Body length	7.62	2.15669		107	Body length	7.714	1.99404
	Flagellum length	7.288				Flagellum length	1.919				Flagellum length	10.854				Flagellum length	13.594				Flagellum length	9.397				Flagellum length	8.241				Flagellum length	7.335				Flagellum length	9.581				Flagellum length	16.434				Flagellum length	15.382
108	Body length	6.558	0.631443		108	Body length	9.311	0.515949		108	Body length	9.042	1.42601		108	Body length	9.695	1.40052		108	Body length	9.467	0.835428		108	Body length	9.098	2.84535		108	Body length	8.617	2.2632		108	Body length	7.87	1.56518		108	Body length	6.379	2.03731		108	Body length	8.421	1.83672
	Flagellum length	4.141				Flagellum length	4.804				Flagellum length	12.894				Flagellum length	13.578				Flagellum length	7.909				Flagellum length	25.887				Flagellum length	19.502				Flagellum length	12.318				Flagellum length	12.996				Flagellum length	15.467
109	Body length	7.723	1.58449		109	Body length	7.993	1.65007		109	Body length	10.641	1.30495		109	Body length	11.32	0.731537		109	Body length	10.556	1.62391		109	Body length	7.019	0.90597		109	Body length	5.047	0.767981		109	Body length	7.923	0.330557		109	Body length	8.485	1.65704		109	Body length	7.093	0.703933
	Flagellum length	12.237				Flagellum length	13.189				Flagellum length	13.886				Flagellum length	8.281				Flagellum length	17.142				Flagellum length	6.359				Flagellum length	3.876				Flagellum length	2.619				Flagellum length	14.06				Flagellum length	4.993
110	Body length	9.73	0.972559		110	Body length	11.442	1.26761		110	Body length	9.255	0.956564		110	Body length	11.474	0.875893		110	Body length	9.395	2.65567		110	Body length	9.727	1.35499		110	Body length	7.209	1.29394		110	Body length	11.761	2.15228		110	Body length	7.574	2.38725		110	Body length	7.646	0.688988
	Flagellum length	9.463				Flagellum length	14.504				Flagellum length	8.853				Flagellum length	10.05				Flagellum length	24.95				Flagellum length	13.18				Flagellum length	9.328				Flagellum length	25.313				Flagellum length	18.081				Flagellum length	5.268
111	Body length	10.286	1.1712		111	Body length	8	1.88062		111	Body length	12.81	0.624824		111	Body length	5.936	1.82446		111	Body length	7.42	1.00054		111	Body length	8.2	1.07427		111	Body length	7.273	1.60291		111	Body length	8.069	1.37167		111	Body length	10.517	1.67862		111	Body length	5.392	2.39447
	Flagellum length	12.047				Flagellum length	15.045				Flagellum length	8.004				Flagellum length	10.83				Flagellum length	7.424				Flagellum length	8.809				Flagellum length	11.658				Flagellum length	11.068				Flagellum length	17.654				Flagellum length	12.911
112	Body length	7.667	1.41633		112	Body length	8.905	0.991578		112	Body length	10.591	0.665848		112	Body length	8.186	1.56071		112	Body length	6.451	1.70237		112	Body length	6.411	1.37685		112	Body length	8.935	1.09536		112	Body length	7.592	0.790701		112	Body length	11.6	1.12836		112	Body length	22.437	0.99171
	Flagellum length	10.859				Flagellum length	8.83				Flagellum length	7.052				Flagellum length	12.776				Flagellum length	10.982				Flagellum length	8.827				Flagellum length	9.787				Flagellum length	6.003				Flagellum length	13.089				Flagellum length	22.251
113	Body length	10.666	1.05335		113	Body length	8.849	1.46954		113	Body length	10.71	1.18067		113	Body length	11.307	1.65906		113	Body length	8.162	0.988728		113	Body length	7.353	1.61716		113	Body length	6.87	1.56055		113	Body length	11.196	0.9791		113	Body length	7.668	1.04369		113	Body length	3.806	2.2814
	Flagellum length	11.235				Flagellum length	13.004				Flagellum length	12.645				Flagellum length	18.759				Flagellum length	8.07				Flagellum length	11.891				Flagellum length	10.721				Flagellum length	10.962				Flagellum length	8.003				Flagellum length	8.683
114	Body length	12.27	1.42844		114	Body length	8.109	0.42681		114	Body length	10.688	0.794629		114	Body length	10.224	0.2723		114	Body length	6.706	1.07083		114	Body length	8.933	1.71756		114	Body length	7.149	2.82011		114	Body length	10.043	0.753858		114	Body length	11.95	1.26184		114	Body length	5.027	0.897354
	Flagellum length	17.527				Flagellum length	3.461				Flagellum length	8.493				Flagellum length	2.784				Flagellum length	7.181				Flagellum length	15.343				Flagellum length	20.161				Flagellum length	7.571				Flagellum length	15.079				Flagellum length	4.511
115	Body length	7.408	1.14052		115	Body length	9.36	1.31368		115	Body length	6.781	1.63442		115	Body length	8.473	1.93332		115	Body length	7.168	1.41057		115	Body length	6.145	0.9476		115	Body length	5.011	1.83456		115	Body length	9.813	0.966779		115	Body length	7.107	2.0522		115	Body length	10.25	2.87259
	Flagellum length	8.449				Flagellum length	12.296				Flagellum length	11.083				Flagellum length	16.381				Flagellum length	10.111				Flagellum length	5.823				Flagellum length	9.193				Flagellum length	9.487				Flagellum length	14.585				Flagellum length	29.444
116	Body length	10.225	1.21878		116	Body length	10.132	1.66176		116	Body length	11.594	1.0201		116	Body length	7.498	1.60056		116	Body length	5.911	3.19015		116	Body length	6.263	0.501517		116	Body length	8.429	2.24997		116	Body length	9.496	0.487468		116	Body length	5.362	3.16356		116	Body length	6.127	2.84691
	Flagellum length	12.462				Flagellum length	16.837				Flagellum length	11.827				Flagellum length	12.001				Flagellum length	18.857				Flagellum length	3.141				Flagellum length	18.965				Flagellum length	4.629				Flagellum length	16.963				Flagellum length	17.443
117	Body length	9.539	0.822833		117	Body length	8.9	0.982809		117	Body length	9.717	1.33724		117	Body length	4.793	2.31692		117	Body length	10.872	1.719		117	Body length	5.972	1.46685		117	Body length	9.643	0.359121		117	Body length	6.805	1.53652		117	Body length	9.344	2.21543		117	Body length	3.637	2.20209
	Flagellum length	7.849				Flagellum length	8.747				Flagellum length	12.994				Flagellum length	11.105				Flagellum length	18.689				Flagellum length	8.76				Flagellum length	3.463				Flagellum length	10.456				Flagellum length	20.701				Flagellum length	8.009
118	Body length	9.864	1.06529		118	Body length	7.099	0.444851		118	Body length	4.567	2.95446		118	Body length	8.416	1.851		118	Body length	13.277	1.61919		118	Body length	4.858	1.66962		118	Body length	6.374	2.3839		118	Body length	8.563	1.31694		118	Body length	5.113	0.675729		118	Body length	4.364	3.24542
	Flagellum length	10.508				Flagellum length	3.158				Flagellum length	13.493				Flagellum length	15.578				Flagellum length	21.498				Flagellum length	8.111				Flagellum length	15.195				Flagellum length	11.277				Flagellum length	3.455				Flagellum length	14.163
119	Body length	7.676	0.510813		119	Body length	8.617	0.802483		119	Body length	8.308	1.14721		119	Body length	8.709	1.48318		119	Body length	5.864	3.33578		119	Body length	6.135	1.36447		119	Body length	6.451	2.47031		119	Body length	6.995	1.07663		119	Body length	6.696	1.40442		119	Body length	25.699	0.894938
	Flagellum length	3.921				Flagellum length	6.915				Flagellum length	9.531				Flagellum length	12.917				Flagellum length	19.561				Flagellum length	8.371				Flagellum length	15.936				Flagellum length	7.531				Flagellum length	9.404				Flagellum length	22.999
120	Body length	10.242	0.298184		120	Body length	7.668	0.350939		120	Body length	12.128	0.803018		120	Body length	6.99	1.66624		120	Body length	11.007	1.88171		120	Body length	6.263	1.25962		120	Body length	4.644	3.23428		120	Body length	8.3	0.738072		120	Body length	6.291	1.65586		120	Body length	17.063	1.22048
	Flagellum length	3.054				Flagellum length	2.691				Flagellum length	9.739				Flagellum length	11.647				Flagellum length	20.712				Flagellum length	7.889				Flagellum length	15.02				Flagellum length	6.126				Flagellum length	10.417				Flagellum length	20.825
121	Body length	7.863	0.283098		121	Body length	7.402	0.272494		121	Body length	9.272	1.95416		121	Body length	8.913	0.970268		121	Body length	4.629	1.16699		121	Body length	11.116	1.46024		121	Body length	5.57	0.947217		121	Body length	6.819	1.14592		121	Body length	6.718	1.31334		121	Body length	5.489	0.410822
	Flagellum length	2.226				Flagellum length	2.017				Flagellum length	18.119				Flagellum length	8.648				Flagellum length	5.402				Flagellum length	16.232				Flagellum length	5.276				Flagellum length	7.814				Flagellum length	8.823				Flagellum length	2.255
122	Body length	8.214	0.971756		122	Body length	6.145	1.593		122	Body length	9.086	1.89753		122	Body length	11.675	0.906381		122	Body length	7.856	2.01948		122	Body length	6.094	1.73892		122	Body length	7.848	0.804664		122	Body length	7.708	0.964193		122	Body length	7.195	2.07186		122	Body length	7.505	1.69687
	Flagellum length	7.982				Flagellum length	9.789				Flagellum length	17.241				Flagellum length	10.582				Flagellum length	15.865				Flagellum length	10.597				Flagellum length	6.315				Flagellum length	7.432				Flagellum length	14.907				Flagellum length	12.735
123	Body length	6.044	1.78954		123	Body length	6.458	0.370238		123	Body length	9.348	0.638532		123	Body length	10.299	1.74619		123	Body length	8.318	2.05867		123	Body length	5.539	1.5232		123	Body length	7.088	1.81137		123	Body length	9.005	0.762021		123	Body length	10.794	1.54503		123	Body length	4.279	6.91049
	Flagellum length	10.816				Flagellum length	2.391				Flagellum length	5.969				Flagellum length	17.984				Flagellum length	17.124				Flagellum length	8.437				Flagellum length	12.839				Flagellum length	6.862				Flagellum length	16.677				Flagellum length	29.57
124	Body length	7.936	0.514617		124	Body length	7.532	0.252655		124	Body length	8.399	1.12728		124	Body length	10.036	0.98625		124	Body length	8.627	2.11441		124	Body length	6.608	1.4151		124	Body length	4.511	1.66482		124	Body length	7.484	1.03487		124	Body length	6.778	1.43612		124	Body length	6.568	0.587393
	Flagellum length	4.084				Flagellum length	1.903				Flagellum length	9.468				Flagellum length	9.898				Flagellum length	18.241				Flagellum length	9.351				Flagellum length	7.51				Flagellum length	7.745				Flagellum length	9.734				Flagellum length	3.858
125	Body length	10.049	0.529704		125	Body length	8.618	0.481202		125	Body length	19.414	0.859895		125	Body length	8.063	2.15875		125	Body length	6.691	0.977133		125	Body length	11.315	1.15307		125	Body length	10.622	1.76549		125	Body length	7.63	1.70629		125	Body length	6.995	1.94425		125	Body length	6.271	2.30139
	Flagellum length	5.323				Flagellum length	4.147				Flagellum length	16.694				Flagellum length	17.406				Flagellum length	6.538				Flagellum length	13.047				Flagellum length	18.753				Flagellum length	13.019				Flagellum length	13.6				Flagellum length	14.432
126	Body length	8.824	0.890866		126	Body length	8.449	0.492248		126	Body length	7.612	1.50709		126	Body length	7.535	1.54957		126	Body length	7.616	0.878414		126	Body length	5.58	1.53423		126	Body length	4.962	1.45848		126	Body length	8.171	1.11088		126	Body length	7.319	2.22421		126	Body length	11.47	0.537053
	Flagellum length	7.861				Flagellum length	4.159				Flagellum length	11.472				Flagellum length	11.676				Flagellum length	6.69				Flagellum length	8.561				Flagellum length	7.237				Flagellum length	9.077				Flagellum length	16.279				Flagellum length	6.16
127	Body length	7.695	0.305783		127	Body length	10.336	0.682276		127	Body length	8.06	0.611042		127	Body length	12.179	1.19854		127	Body length	6.135	2.837		127	Body length	6.557	1.22663		127	Body length	4.574	1.88041		127	Body length	7.94	1.20693		127	Body length	11.853	1.76352		127	Body length	13.188	1.57173
	Flagellum length	2.353				Flagellum length	7.052				Flagellum length	4.925				Flagellum length	14.597				Flagellum length	17.405				Flagellum length	8.043				Flagellum length	8.601				Flagellum length	9.583				Flagellum length	20.903				Flagellum length	20.728
128	Body length	8.257	0.778491		128	Body length	6.336	0.383049		128	Body length	15.489	0.589128		128	Body length	9.8	1.15724		128	Body length	11.198	1.54706		128	Body length	6.408	1.47862		128	Body length	5.378	2.84957		128	Body length	7.488	0.685764		128	Body length	5.906	2.18964		128	Body length	9.615	1.49475
	Flagellum length	6.428				Flagellum length	2.427				Flagellum length	9.125				Flagellum length	11.341				Flagellum length	17.324				Flagellum length	9.475				Flagellum length	15.325				Flagellum length	5.135				Flagellum length	12.932				Flagellum length	14.372
129	Body length	8.548	1.70309		129	Body length	7.122	1.42418		129	Body length	7.546	1.10827		129	Body length	4.279	4.04113		129	Body length	5.892	2.11202		129	Body length	8.988	1.57644		129	Body length	6.094	3.18018		129	Body length	9.764	0.867472		129	Body length	5.952	2.06972		129	Body length	8.015	3.30855
	Flagellum length	14.558				Flagellum length	10.143				Flagellum length	8.363				Flagellum length	17.292				Flagellum length	12.444				Flagellum length	14.169				Flagellum length	19.38				Flagellum length	8.47				Flagellum length	12.319				Flagellum length	26.518
130	Body length	12.161	1.01398		130	Body length	7.319	1.33966		130	Body length	15.478	0.806564		130	Body length	4.253	2.97461		130	Body length	9.288	1.09227		130	Body length	11.286	1.63858		130	Body length	5.938	0.828057		130	Body length	10.364	1.44269		130	Body length	11.719	1.33117		130	Body length	13.922	1.30046
	Flagellum length	12.331				Flagellum length	9.805				Flagellum length	12.484				Flagellum length	12.651				Flagellum length	10.145				Flagellum length	18.493				Flagellum length	4.917				Flagellum length	14.952				Flagellum length	15.6				Flagellum length	18.105
[truncated: 24 more columns]

## Sheet: C. griseus
Leishmania enriettii										Leishmania macropodum										Leishmania chancei										Leishmania orientalis										Leishmania martiniquensis MAR1
First experiment		µm	f:b ratio		Second experiment		µm	f:b ratio		First experiment		µm	f:b ratio		Second experiment		µm	f:b ratio		First experiment		µm	f:b ratio		Second experiment		µm	f:b ratio		First experiment		µm	f:b ratio		Second experiment		µm	f:b ratio		First experiment		µm	f:b ratio		Second experiment		µm	f:b ratio
1	Body length	6.941	0.364213		1	Body length	8.034	0.248569		1	Body length	8.788	0.751252		1	Body length	12.262	1.39537		1	Body length	7.932	3.45424		1	Body length	8.159	2.49442		1	Body length	8.684	0.0985721		1	Body length	8.532	1.20722		1	Body length	11.116	1.67821		1	Body length	17.485	1.21727
	Flagellum length	2.528				Flagellum length	1.997				Flagellum length	6.602				Flagellum length	17.11				Flagellum length	27.399				Flagellum length	20.352				Flagellum length	0.856				Flagellum length	10.3				Flagellum length	18.655				Flagellum length	21.284
2	Body length	8.559	0.0833041		2	Body length	4.558	0.604871		2	Body length	15.935	1.00251		2	Body length	13.552	0.433958		2	Body length	6.848	1.80491		2	Body length	5.959	2.14264		2	Body length	7.809	0.329364		2	Body length	9.893	1.59102		2	Body length	8.019	1.8647		2	Body length	16.98	0.55583
	Flagellum length	0.713				Flagellum length	2.757				Flagellum length	15.975				Flagellum length	5.881				Flagellum length	12.36				Flagellum length	12.768				Flagellum length	2.572				Flagellum length	15.74				Flagellum length	14.953				Flagellum length	9.438
3	Body length	6.9	0.263188		3	Body length	7.566	0.227861		3	Body length	12.882	1.07569		3	Body length	13.378	1.103		3	Body length	8.427	1.57162		3	Body length	5.933	4.38749		3	Body length	8.822	0.606098		3	Body length	5.059	2.30283		3	Body length	10.726	1.42877		3	Body length	7.464	1.75214
	Flagellum length	1.816				Flagellum length	1.724				Flagellum length	13.857				Flagellum length	14.756				Flagellum length	13.244				Flagellum length	26.031				Flagellum length	5.347				Flagellum length	11.65				Flagellum length	15.325				Flagellum length	13.078
4	Body length	7.419	0.285888		4	Body length	5.362	0.271354		4	Body length	12.817	0.506047		4	Body length	11.948	1.19242		4	Body length	9.567	1.13045		4	Body length	6.291	1.45621		4	Body length	7.891	0.260677		4	Body length	7.082	1.58345		4	Body length	7.111	2.20771		4	Body length	21.763	0.314984
	Flagellum length	2.121				Flagellum length	1.455				Flagellum length	6.486				Flagellum length	14.247				Flagellum length	10.815				Flagellum length	9.161				Flagellum length	2.057				Flagellum length	11.214				Flagellum length	15.699				Flagellum length	6.855
5	Body length	5.627	0.715657		5	Body length	7.646	0.515171		5	Body length	11.218	0.199501		5	Body length	15.491	0.59796		5	Body length	10.016	1.19918		5	Body length	6.637	2.46467		5	Body length	8.008	1.81668		5	Body length	7.56	1.25185		5	Body length	16.397	0.908581		5	Body length	4.62	1.62143
	Flagellum length	4.027				Flagellum length	3.939				Flagellum length	2.238				Flagellum length	9.263				Flagellum length	12.011				Flagellum length	16.358				Flagellum length	14.548				Flagellum length	9.464				Flagellum length	14.898				Flagellum length	7.491
6	Body length	8.358	0.266571		6	Body length	8.21	0.382582		6	Body length	17.716	0.23126		6	Body length	10.41	1.05034		6	Body length	8.697	2.40382		6	Body length	6.045	2.68222		6	Body length	7.209	0.500624		6	Body length	7.566	1.1549		6	Body length	11.939	1.0196		6	Body length	13.935	1.37747
	Flagellum length	2.228				Flagellum length	3.141				Flagellum length	4.097				Flagellum length	10.934				Flagellum length	20.906				Flagellum length	16.214				Flagellum length	3.609				Flagellum length	8.738				Flagellum length	12.173				Flagellum length	19.195
7	Body length	7.619	0.246227		7	Body length	8.493	0.349464		7	Body length	12.009	0.975352		7	Body length	6.649	1.12979		7	Body length	7.834	2.23768		7	Body length	5.592	2.33977		7	Body length	11.876	0.424638		7	Body length	6.902	1.49899		7	Body length	8.812	0.247049		7	Body length	18.256	1.42841
	Flagellum length	1.876				Flagellum length	2.968				Flagellum length	11.713				Flagellum length	7.512				Flagellum length	17.53				Flagellum length	13.084				Flagellum length	5.043				Flagellum length	10.346				Flagellum length	2.177				Flagellum length	26.077
8	Body length	5.45	0.505505		8	Body length	10.643	1.35328		8	Body length	11.48	1.12465		8	Body length	10.134	0.761299		8	Body length	9.506	1.88386		8	Body length	8.65	2.22671		8	Body length	7.372	0.39216		8	Body length	6.848	1.26241		8	Body length	6.16	1.73003		8	Body length	23.059	1.27668
	Flagellum length	2.755				Flagellum length	14.403				Flagellum length	12.911				Flagellum length	7.715				Flagellum length	17.908				Flagellum length	19.261				Flagellum length	2.891				Flagellum length	8.645				Flagellum length	10.657				Flagellum length	29.439
9	Body length	8.05	0.127826		9	Body length	7.989	0.209037		9	Body length	14.947	1.18057		9	Body length	15.684	0.710852		9	Body length	7.162	1.78721		9	Body length	6.781	1.10559		9	Body length	10.698	0.240512		9	Body length	9.722	1.40064		9	Body length	7.003	1.61659		9	Body length	24.444	1.22713
	Flagellum length	1.029				Flagellum length	1.67				Flagellum length	17.646				Flagellum length	11.149				Flagellum length	12.8				Flagellum length	7.497				Flagellum length	2.573				Flagellum length	13.617				Flagellum length	11.321				Flagellum length	29.996
10	Body length	6.933	0.125198		10	Body length	7.834	0.375415		10	Body length	17.048	0.936532		10	Body length	12.392	1.22991		10	Body length	6.568	2.8278		10	Body length	5.911	3.77094		10	Body length	7.98	1.03258		10	Body length	7.809	1.47612		10	Body length	14.957	1.54262		10	Body length	17.001	0.366273
	Flagellum length	0.868				Flagellum length	2.941				Flagellum length	15.966				Flagellum length	15.241				Flagellum length	18.573				Flagellum length	22.29				Flagellum length	8.24				Flagellum length	11.527				Flagellum length	23.073				Flagellum length	6.227
11	Body length	6.074	1.05631		11	Body length	7.715	0.133377		11	Body length	9.872	0.844105		11	Body length	12.146	1.38819		11	Body length	5.927	3.03223		11	Body length	5.945	0.913709		11	Body length	5.224	0.687596		11	Body length	5.998	2.21591		11	Body length	12.157	1.20309		11	Body length	12.102	0.83606
	Flagellum length	6.416				Flagellum length	1.029				Flagellum length	8.333				Flagellum length	16.861				Flagellum length	17.972				Flagellum length	5.432				Flagellum length	3.592				Flagellum length	13.291				Flagellum length	14.626				Flagellum length	10.118
12	Body length	7.013	0.366747		12	Body length	8.132	2.45573		12	Body length	11.984	1.23306		12	Body length	10.521	1.05351		12	Body length	6.154	3.87277		12	Body length	7.809	2.28557		12	Body length	6.252	0.377639		12	Body length	6.631	1.68044		12	Body length	9.385	0.940224		12	Body length	8.273	2.70772
	Flagellum length	2.572				Flagellum length	19.97				Flagellum length	14.777				Flagellum length	11.084				Flagellum length	23.833				Flagellum length	17.848				Flagellum length	2.361				Flagellum length	11.143				Flagellum length	8.824				Flagellum length	22.401
13	Body length	7.273	0.347037		13	Body length	7.751	0.350148		13	Body length	17.313	1.20511		13	Body length	16.823	0.815669		13	Body length	7.849	2.87654		13	Body length	6.055	1.15772		13	Body length	7.809	1.18684		13	Body length	8.582	0.844209		13	Body length	7.598	2.17426		13	Body length	23.366	1.24001
	Flagellum length	2.524				Flagellum length	2.714				Flagellum length	20.864				Flagellum length	13.722				Flagellum length	22.578				Flagellum length	7.01				Flagellum length	9.268				Flagellum length	7.245				Flagellum length	16.52				Flagellum length	28.974
14	Body length	8.617	0.238714		14	Body length	5.563	0.69405		14	Body length	11.877	1.13328		14	Body length	13.587	1.17296		14	Body length	9.08	2.50463		14	Body length	6.74	1.28205		14	Body length	7.303	0.605505		14	Body length	6.099	1.50992		14	Body length	5.293	4.02758		14	Body length	11.2	1.0525
	Flagellum length	2.057				Flagellum length	3.861				Flagellum length	13.46				Flagellum length	15.937				Flagellum length	22.742				Flagellum length	8.641				Flagellum length	4.422				Flagellum length	9.209				Flagellum length	21.318				Flagellum length	11.788
15	Body length	7.024	0.307375		15	Body length	6.706	0.197435		15	Body length	10.7	1.20421		15	Body length	17.308	0.764271		15	Body length	8.429	1.28687		15	Body length	5.938	1.81964		15	Body length	10.66	0.980019		15	Body length	8.05	1.24696		15	Body length	6.686	0.88289		15	Body length	11.805	0.928928
	Flagellum length	2.159				Flagellum length	1.324				Flagellum length	12.885				Flagellum length	13.228				Flagellum length	10.847				Flagellum length	10.805				Flagellum length	10.447				Flagellum length	10.038				Flagellum length	5.903				Flagellum length	10.966
16	Body length	8.878	0.352332		16	Body length	7.75	0.187742		16	Body length	20.346	0.793719		16	Body length	6.766	2.73707		16	Body length	10.728	0.756898		16	Body length	5.28	0.496023		16	Body length	7.484	1.02258		16	Body length	7.024	1.15105		16	Body length	19.04	0.736292		16	Body length	16.977	1.19073
	Flagellum length	3.128				Flagellum length	1.455				Flagellum length	16.149				Flagellum length	18.519				Flagellum length	8.12				Flagellum length	2.619				Flagellum length	7.653				Flagellum length	8.085				Flagellum length	14.019				Flagellum length	20.215
17	Body length	6.831	0.541795		17	Body length	9.608	1.35647		17	Body length	12.559	1.22374		17	Body length	14.931	1.24767		17	Body length	8.395	2.15807		17	Body length	7.95	2.56302		17	Body length	10.414	1.03563		17	Body length	7.219	1.895		17	Body length	14.451	1.42516		17	Body length	22.412	0.921694
	Flagellum length	3.701				Flagellum length	13.033				Flagellum length	15.369				Flagellum length	18.629				Flagellum length	18.117				Flagellum length	20.376				Flagellum length	10.785				Flagellum length	13.68				Flagellum length	20.595				Flagellum length	20.657
18	Body length	7.474	0.282178		18	Body length	10.525	1.10632		18	Body length	12.443	0.860484		18	Body length	7.635	1.75285		18	Body length	8.493	1.40904		18	Body length	5.643	1.93904		18	Body length	8.192	0.648193		18	Body length	5.648	2.19954		18	Body length	12.977	1.3527		18	Body length	22.498	1.00645
	Flagellum length	2.109				Flagellum length	11.644				Flagellum length	10.707				Flagellum length	13.383				Flagellum length	11.967				Flagellum length	10.942				Flagellum length	5.31				Flagellum length	12.423				Flagellum length	17.554				Flagellum length	22.643
19	Body length	6.06	0.424422		19	Body length	8.862	0.21169		19	Body length	13.579	0.427719		19	Body length	11.856	0.975034		19	Body length	6.53	2.25467		19	Body length	6.706	3.85848		19	Body length	6.105	1.4		19	Body length	5.432	1.60641		19	Body length	8.427	1.4819		19	Body length	13.552	0.838622
	Flagellum length	2.572				Flagellum length	1.876				Flagellum length	5.808				Flagellum length	11.56				Flagellum length	14.723				Flagellum length	25.875				Flagellum length	8.547				Flagellum length	8.726				Flagellum length	12.488				Flagellum length	11.365
20	Body length	8.352	0.284243		20	Body length	9.536	0.261221		20	Body length	8.348	0.80115		20	Body length	15.015	1.07413		20	Body length	7.834	1.02132		20	Body length	6.267	3.38072		20	Body length	8.445	0.970278		20	Body length	7.507	1.6053		20	Body length	13.698	0.833406		20	Body length	24.063	1.76524
	Flagellum length	2.374				Flagellum length	2.491				Flagellum length	6.688				Flagellum length	16.128				Flagellum length	8.001				Flagellum length	21.187				Flagellum length	8.194				Flagellum length	12.051				Flagellum length	11.416				Flagellum length	42.477
21	Body length	6.968	0.370695		21	Body length	6.283	0.675792		21	Body length	7.29	1.43539		21	Body length	14.317	0.782636		21	Body length	8.807	1.60168		21	Body length	6.438	3.30071		21	Body length	6.763	1.1211		21	Body length	8.888	1.28814		21	Body length	5.609	2.74149		21	Body length	21.598	1.21382
	Flagellum length	2.583				Flagellum length	4.246				Flagellum length	10.464				Flagellum length	11.205				Flagellum length	14.106				Flagellum length	21.25				Flagellum length	7.582				Flagellum length	11.449				Flagellum length	15.377				Flagellum length	26.216
22	Body length	8.757	0.226904		22	Body length	11.562	1.33844		22	Body length	16.83	0.273321		22	Body length	10.189	1.26028		22	Body length	7.819	2.16895		22	Body length	5.652	1.6672		22	Body length	7.897	1.1926		22	Body length	6.297	1.9198		22	Body length	10.309	0.778349		22	Body length	21.302	1.37095
	Flagellum length	1.987				Flagellum length	15.475				Flagellum length	4.6				Flagellum length	12.841				Flagellum length	16.959				Flagellum length	9.423				Flagellum length	9.418				Flagellum length	12.089				Flagellum length	8.024				Flagellum length	29.204
23	Body length	9.701	0.207917		23	Body length	8.795	0.458897		23	Body length	18.604	0.449151		23	Body length	8.928	1.06362		23	Body length	8.691	0.781958		23	Body length	5.51	2.31216		23	Body length	10.603	0.591625		23	Body length	7.721	1.68385		23	Body length	13.29	0.690519		23	Body length	5.36	1.00149
	Flagellum length	2.017				Flagellum length	4.036				Flagellum length	8.356				Flagellum length	9.496				Flagellum length	6.796				Flagellum length	12.74				Flagellum length	6.273				Flagellum length	13.001				Flagellum length	9.177				Flagellum length	5.368
24	Body length	8.743	0.1607		24	Body length	6.586	0.614182		24	Body length	17.347	0.914971		24	Body length	16.279	0.932674		24	Body length	6.425	2.207		24	Body length	6.619	2.4129		24	Body length	5.467	2.5632		24	Body length	9.476	1.22531		24	Body length	10.787	1.11106		24	Body length	5.945	1.64458
	Flagellum length	1.405				Flagellum length	4.045				Flagellum length	15.872				Flagellum length	15.183				Flagellum length	14.18				Flagellum length	15.971				Flagellum length	14.013				Flagellum length	11.611				Flagellum length	11.985				Flagellum length	9.777
25	Body length	7.323	0.314625		25	Body length	6.468	0.69496		25	Body length	11.1	0.937928		25	Body length	11.506	1.57561		25	Body length	7.106	2.04123		25	Body length	6.9	0.995942		25	Body length	5.57	1.79354		25	Body length	5.819	1.8156		25	Body length	5.679	1.89065		25	Body length	4.995	1.67708
	Flagellum length	2.304				Flagellum length	4.495				Flagellum length	10.411				Flagellum length	18.129				Flagellum length	14.505				Flagellum length	6.872				Flagellum length	9.99				Flagellum length	10.565				Flagellum length	10.737				Flagellum length	8.377
26	Body length	8.603	0.292107		26	Body length	8.78	0.272323		26	Body length	11.984	0.377253		26	Body length	13.642	1.10453		26	Body length	7.133	2.71078		26	Body length	9.378	1.74792		26	Body length	5.204	2.49481		26	Body length	10.043	0.598228		26	Body length	12.717	0.719509		26	Body length	17.244	0.929425
	Flagellum length	2.513				Flagellum length	2.391				Flagellum length	4.521				Flagellum length	15.068				Flagellum length	19.336				Flagellum length	16.392				Flagellum length	12.983				Flagellum length	6.008				Flagellum length	9.15				Flagellum length	16.027
27	Body length	8.318	0.245492		27	Body length	9.147	0.295616		27	Body length	13.126	0.710498		27	Body length	6.637	1.34202		27	Body length	11.688	1.08119		27	Body length	8.812	1.94315		27	Body length	7.772	1.44017		27	Body length	6.02	1.03306		27	Body length	14.328	1.64126		27	Body length	20.13	1.16552
	Flagellum length	2.042				Flagellum length	2.704				Flagellum length	9.326				Flagellum length	8.907				Flagellum length	12.637				Flagellum length	17.123				Flagellum length	11.193				Flagellum length	6.219				Flagellum length	23.516				Flagellum length	23.462
28	Body length	9.288	0.365095		28	Body length	8.885	0.262015		28	Body length	15.901	0.944658		28	Body length	12.208	0.34248		28	Body length	7.708	1.76427		28	Body length	6.766	0.96172		28	Body length	8.166	0.645359		28	Body length	7.335	1.24608		28	Body length	18.752	0.968697		28	Body length	18.765	1.04999
	Flagellum length	3.391				Flagellum length	2.328				Flagellum length	15.021				Flagellum length	4.181				Flagellum length	13.599				Flagellum length	6.507				Flagellum length	5.27				Flagellum length	9.14				Flagellum length	18.165				Flagellum length	19.703
29	Body length	8.333	0.346814		29	Body length	7.954	0.369751		29	Body length	14.678	0.810737		29	Body length	12.532	1.06663		29	Body length	6.546	2.56401		29	Body length	5.621	1.96211		29	Body length	8.588	1.068		29	Body length	8.166	0.82121		29	Body length	14.026	0.84871		29	Body length	22.714	1.32746
	Flagellum length	2.89				Flagellum length	2.941				Flagellum length	11.9				Flagellum length	13.367				Flagellum length	16.784				Flagellum length	11.029				Flagellum length	9.172				Flagellum length	6.706				Flagellum length	11.904				Flagellum length	30.152
30	Body length	7.909	0.24529		30	Body length	8.293	0.262511		30	Body length	14.305	0.975533		30	Body length	14.152	1.07123		30	Body length	9.903	0.972736		30	Body length	8.031	2.03063		30	Body length	8.348	0.702444		30	Body length	5.58	1.31004		30	Body length	16.31	1.48246		30	Body length	20.5	1.44639
	Flagellum length	1.94				Flagellum length	2.177				Flagellum length	13.955				Flagellum length	15.16				Flagellum length	9.633				Flagellum length	16.308				Flagellum length	5.864				Flagellum length	7.31				Flagellum length	24.179				Flagellum length	29.651
31	Body length	6.568	0.485688		31	Body length	8.229	1.05177		31	Body length	10.897	0.870515		31	Body length	10.302	1.55116		31	Body length	7.213	1.94163		31	Body length	7.213	2.09913		31	Body length	10.047	1.20245		31	Body length	5.45	1.70165		31	Body length	12.59	0.864496		31	Body length	5.948	1.20814
	Flagellum length	3.19				Flagellum length	8.655				Flagellum length	9.486				Flagellum length	15.98				Flagellum length	14.005				Flagellum length	15.141				Flagellum length	12.081				Flagellum length	9.274				Flagellum length	10.884				Flagellum length	7.186
32	Body length	7.604	0.225934		32	Body length	9.524	1.23089		32	Body length	19.198	0.696739		32	Body length	16.728	0.666009		32	Body length	6.781	1.33019		32	Body length	5.684	2.02833		32	Body length	8.511	1.20867		32	Body length	7.325	1.15836		32	Body length	11.695	0.788115		32	Body length	4.879	2.31748
	Flagellum length	1.718				Flagellum length	11.723				Flagellum length	13.376				Flagellum length	11.141				Flagellum length	9.02				Flagellum length	11.529				Flagellum length	10.287				Flagellum length	8.485				Flagellum length	9.217				Flagellum length	11.307
33	Body length	5.85	0.209744		33	Body length	7.398	0.224926		33	Body length	13.461	1.24107		33	Body length	12.023	0.494136		33	Body length	9.238	1.55932		33	Body length	6.135	1.40228		33	Body length	8.332	1.08689		33	Body length	7.132	1.36441		33	Body length	12.533	1.44626		33	Body length	20.108	1.19261
	Flagellum length	1.227				Flagellum length	1.664				Flagellum length	16.706				Flagellum length	5.941				Flagellum length	14.405				Flagellum length	8.603				Flagellum length	9.056				Flagellum length	9.731				Flagellum length	18.126				Flagellum length	23.981
34	Body length	9.072	0.362985		34	Body length	11.103	1.456		34	Body length	20.177	0.892353		34	Body length	15.726	0.871805		34	Body length	9.764	0.759218		34	Body length	8.701	2.71153		34	Body length	6.125	1.3551		34	Body length	6.563	1.09477		34	Body length	8	1.925		34	Body length	14.985	1.04718
	Flagellum length	3.293				Flagellum length	16.166				Flagellum length	18.005				Flagellum length	13.71				Flagellum length	7.413				Flagellum length	23.593				Flagellum length	8.3				Flagellum length	7.185				Flagellum length	15.4				Flagellum length	15.692
35	Body length	7.974	0.703286		35	Body length	5.231	0.562799		35	Body length	21.101	1.01611		35	Body length	8.285	0.715631		35	Body length	7.132	2.18648		35	Body length	7.019	1.69782		35	Body length	8.312	1.74591		35	Body length	7.247	1.02208		35	Body length	13.244	1.19005		35	Body length	5.821	1.01117
	Flagellum length	5.608				Flagellum length	2.944				Flagellum length	21.441				Flagellum length	5.929				Flagellum length	15.594				Flagellum length	11.917				Flagellum length	14.512				Flagellum length	7.407				Flagellum length	15.761				Flagellum length	5.886
36	Body length	10.622	0.539541		36	Body length	8.435	0.113456		36	Body length	10.289	0.915444		36	Body length	9.589	1.37324		36	Body length	7.273	1.09336		36	Body length	5.976	2.01071		36	Body length	7.784	0.902364		36	Body length	6.069	0.970835		36	Body length	5.025	2.17871		36	Body length	12.868	0.958113
	Flagellum length	5.731				Flagellum length	0.957				Flagellum length	9.419				Flagellum length	13.168				Flagellum length	7.952				Flagellum length	12.016				Flagellum length	7.024				Flagellum length	5.892				Flagellum length	10.948				Flagellum length	12.329
37	Body length	8.937	0.24158		37	Body length	7.407	0.315917		37	Body length	12.031	0.823872		37	Body length	7.56	1.93122		37	Body length	7.223	0.890766		37	Body length	5.911	4.38707		37	Body length	6.421	1.47687		37	Body length	8.937	1.21931		37	Body length	7.38	0.755285		37	Body length	21.057	1.2951
	Flagellum length	2.159				Flagellum length	2.34				Flagellum length	9.912				Flagellum length	14.6				Flagellum length	6.434				Flagellum length	25.932				Flagellum length	9.483				Flagellum length	10.897				Flagellum length	5.574				Flagellum length	27.271
38	Body length	7.155	0.296436		38	Body length	7.183	0.305165		38	Body length	8.255	0.210176		38	Body length	11.683	1.62809		38	Body length	10.553	1.5859		38	Body length	5.972	0.825184		38	Body length	8.27	0.96058		38	Body length	6.884	1.43768		38	Body length	9.565	0.904339		38	Body length	22.635	1.00853
	Flagellum length	2.121				Flagellum length	2.192				Flagellum length	1.735				Flagellum length	19.021				Flagellum length	16.736				Flagellum length	4.928				Flagellum length	7.944				Flagellum length	9.897				Flagellum length	8.65				Flagellum length	22.828
39	Body length	8.334	0.157787		39	Body length	7.608	0.956362		39	Body length	15.952	1.26041		39	Body length	18.025	0.678502		39	Body length	9.358	0.556422		39	Body length	7.679	1.15744		39	Body length	8.823	0.484982		39	Body length	5.657	1.82871		39	Body length	16.402	1.32423		39	Body length	15.081	1.0921
	Flagellum length	1.315				Flagellum length	7.276				Flagellum length	20.106				Flagellum length	12.23				Flagellum length	5.207				Flagellum length	8.888				Flagellum length	4.279				Flagellum length	10.345				Flagellum length	21.72				Flagellum length	16.47
40	Body length	8.712	0.245638		40	Body length	5.169	0.544206		40	Body length	12.324	0.70099		40	Body length	15.476	0.938292		40	Body length	8.688	0.822974		40	Body length	5.592	2.83888		40	Body length	8.785	1.34889		40	Body length	8.395	0.99726		40	Body length	11.892	1.26219		40	Body length	7.31	1.65718
	Flagellum length	2.14				Flagellum length	2.813				Flagellum length	8.639				Flagellum length	14.521				Flagellum length	7.15				Flagellum length	15.875				Flagellum length	11.85				Flagellum length	8.372				Flagellum length	15.01				Flagellum length	12.114
41	Body length	6.859	0.454148		41	Body length	8.588	0.373661		41	Body length	10.887	0.822816		41	Body length	10.893	1.11549		41	Body length	5.57	3.81113		41	Body length	10.88	1.98502		41	Body length	7.988	2.42364		41	Body length	6.267	1.07946		41	Body length	9.303	1.19811		41	Body length	9.871	1.35133
	Flagellum length	3.115				Flagellum length	3.209				Flagellum length	8.958				Flagellum length	12.151				Flagellum length	21.228				Flagellum length	21.597				Flagellum length	19.36				Flagellum length	6.765				Flagellum length	11.146				Flagellum length	13.339
42	Body length	8.21	0.236297		42	Body length	7.082	0.376306		42	Body length	12.874	0.962793		42	Body length	12.004	0.254165		42	Body length	9.717	0.967685		42	Body length	5.864	2.28462		42	Body length	7.019	0.820915		42	Body length	5.652	0.863057		42	Body length	13.73	1.57181		42	Body length	15.06	1.80584
	Flagellum length	1.94				Flagellum length	2.665				Flagellum length	12.395				Flagellum length	3.051				Flagellum length	9.403				Flagellum length	13.397				Flagellum length	5.762				Flagellum length	4.878				Flagellum length	21.581				Flagellum length	27.196
43	Body length	8.896	0.374326		43	Body length	6.2	0.319677		43	Body length	9.714	1.04025		43	Body length	9.947	2.02624		43	Body length	8.617	1.76929		43	Body length	8.849	2.1468		43	Body length	9.852	1.26106		43	Body length	5.808	2.06491		43	Body length	12.239	0.822535		43	Body length	23.512	1.25472
	Flagellum length	3.33				Flagellum length	1.982				Flagellum length	10.105				Flagellum length	20.155				Flagellum length	15.246				Flagellum length	18.997				Flagellum length	12.424				Flagellum length	11.993				Flagellum length	10.067				Flagellum length	29.501
44	Body length	8.074	0.252911		44	Body length	7.616	0.362789		44	Body length	10.94	1.02614		44	Body length	9.017	1.10059		44	Body length	9.535	1.31138		44	Body length	9.545	2.38313		44	Body length	8.421	0.966275		44	Body length	6.596	0.859763		44	Body length	17.319	1.2738		44	Body length	13.47	1.97209
	Flagellum length	2.042				Flagellum length	2.763				Flagellum length	11.226				Flagellum length	9.924				Flagellum length	12.504				Flagellum length	22.747				Flagellum length	8.137				Flagellum length	5.671				Flagellum length	22.061				Flagellum length	26.564
45	Body length	7.413	0.284096		45	Body length	7.401	0.246859		45	Body length	15.414	0.895614		45	Body length	13.952	1.0544		45	Body length	9.202	0.665399		45	Body length	7.608	2.45636		45	Body length	7.335	1.71302		45	Body length	6.302	1.05744		45	Body length	13.149	1.45988		45	Body length	6.678	1.42363
	Flagellum length	2.106				Flagellum length	1.827				Flagellum length	13.805				Flagellum length	14.711				Flagellum length	6.123				Flagellum length	18.688				Flagellum length	12.565				Flagellum length	6.664				Flagellum length	19.196				Flagellum length	9.507
46	Body length	7.97	0.143162		46	Body length	6.722	0.361351		46	Body length	18.641	0.665415		46	Body length	15.507	0.871993		46	Body length	8.352	2.42373		46	Body length	8.02	2.17307		46	Body length	9.184	0.86814		46	Body length	7.736	1.51383		46	Body length	19.207	1.05076		46	Body length	8.709	2.17522
	Flagellum length	1.141				Flagellum length	2.429				Flagellum length	12.404				Flagellum length	13.522				Flagellum length	20.243				Flagellum length	17.428				Flagellum length	7.973				Flagellum length	11.711				Flagellum length	20.182				Flagellum length	18.944
47	Body length	7.549	0.419526		47	Body length	6.637	0.415097		47	Body length	13.66	1.02701		47	Body length	12.702	0.682176		47	Body length	8.034	2.48706		47	Body length	6.074	2.98535		47	Body length	8.678	1.16813		47	Body length	8.958	0.983255		47	Body length	13.642	1.32869		47	Body length	17.441	1.54481
	Flagellum length	3.167				Flagellum length	2.755				Flagellum length	14.029				Flagellum length	8.665				Flagellum length	19.981				Flagellum length	18.133				Flagellum length	10.137				Flagellum length	8.808				Flagellum length	18.126				Flagellum length	26.943
48	Body length	10.414	0.908393		48	Body length	5.876	0.38921		48	Body length	7.475	1.59746		48	Body length	10.598	0.877713		48	Body length	9.794	0.516847		48	Body length	5.643	2.11147		48	Body length	6.766	0.895359		48	Body length	6.706	1.73919		48	Body length	12.45	0.645221		48	Body length	15.558	1.42692
	Flagellum length	9.46				Flagellum length	2.287				Flagellum length	11.941				Flagellum length	9.302				Flagellum length	5.062				Flagellum length	11.915				Flagellum length	6.058				Flagellum length	11.663				Flagellum length	8.033				Flagellum length	22.2
49	Body length	9.346	0.328162		49	Body length	7.474	0.291276		49	Body length	17.889	0.763933		49	Body length	9.42	1.52941		49	Body length	6.919	3.2207		49	Body length	6.637	3.45442		49	Body length	6.406	0.93631		49	Body length	5.819	0.993642		49	Body length	11.558	0.613774		49	Body length	14.392	0.77286
	Flagellum length	3.067				Flagellum length	2.177				Flagellum length	13.666				Flagellum length	14.407				Flagellum length	22.284				Flagellum length	22.927				Flagellum length	5.998				Flagellum length	5.782				Flagellum length	7.094				Flagellum length	11.123
50	Body length	6.546	0.552704		50	Body length	7.439	0.272483		50	Body length	11.572	0.791047		50	Body length	16.328	1.2304		50	Body length	6.507	0.811434		50	Body length	5.506	1.92753		50	Body length	7.017	2.03178		50	Body length	6.706	1.84834		50	Body length	11.831	0.541881		50	Body length	20.368	1.12947
	Flagellum length	3.618				Flagellum length	2.027				Flagellum length	9.154				Flagellum length	20.09				Flagellum length	5.28				Flagellum length	10.613				Flagellum length	14.257				Flagellum length	12.395				Flagellum length	6.411				Flagellum length	23.005
51	Body length	6.913	0.255171		51	Body length	5.96	0.461409		51	Body length	8.908	0.400314		51	Body length	6.826	2.95532		51	Body length	8.931	1.2797		51	Body length	6.2	2.22758		51	Body length	9.934	1.4854		51	Body length	8.621	0.960793		51	Body length	12.645	0.843337		51	Body length	14.526	1.5539
	Flagellum length	1.764				Flagellum length	2.75				Flagellum length	3.566				Flagellum length	20.173				Flagellum length	11.429				Flagellum length	13.811				Flagellum length	14.756				Flagellum length	8.283				Flagellum length	10.664				Flagellum length	22.572
52	Body length	7.619	0.24977		52	Body length	10.875	0.343448		52	Body length	18.244	0.783381		52	Body length	10.123	1.31819		52	Body length	8.131	1.17858		52	Body length	7.555	2.54533		52	Body length	9.415	0.458524		52	Body length	6.387	1.83138		52	Body length	7.138	4.09148		52	Body length	15.814	1.46756
	Flagellum length	1.903				Flagellum length	3.735				Flagellum length	14.292				Flagellum length	13.344				Flagellum length	9.583				Flagellum length	19.23				Flagellum length	4.317				Flagellum length	11.697				Flagellum length	29.205				Flagellum length	23.208
53	Body length	7.849	0.218881		53	Body length	6.44	0.750155		53	Body length	14.254	1.32454		53	Body length	16.071	0.523863		53	Body length	5.795	0.460915		53	Body length	9.986	1.7126		53	Body length	7.276	0.843458		53	Body length	5.462	1.13127		53	Body length	8.933	2.03795		53	Body length	25.451	1.11308
	Flagellum length	1.718				Flagellum length	4.831				Flagellum length	18.88				Flagellum length	8.419				Flagellum length	2.671				Flagellum length	17.102				Flagellum length	6.137				Flagellum length	6.179				Flagellum length	18.205				Flagellum length	28.329
54	Body length	9.419	0.303323		54	Body length	7.488	1.2058		54	Body length	12.695	0.775975		54	Body length	14.272	0.341228		54	Body length	8.427	0.51513		54	Body length	4.679	1.09147		54	Body length	6.099	1.73504		54	Body length	8.757	1.16558		54	Body length	11.891	1.40493		54	Body length	17.127	1.83097
	Flagellum length	2.857				Flagellum length	9.029				Flagellum length	9.851				Flagellum length	4.87				Flagellum length	4.341				Flagellum length	5.107				Flagellum length	10.582				Flagellum length	10.207				Flagellum length	16.706				Flagellum length	31.359
55	Body length	6.978	0.375752		55	Body length	9.139	0.834774		55	Body length	13.498	0.779152		55	Body length	18.493	0.786243		55	Body length	7.446	0.552511		55	Body length	8.65	0.566012		55	Body length	7.566	1.3258		55	Body length	6.362	1.03678		55	Body length	13.136	0.993149		55	Body length	22.825	1.45678
	Flagellum length	2.622				Flagellum length	7.629				Flagellum length	10.517				Flagellum length	14.54				Flagellum length	4.114				Flagellum length	4.896				Flagellum length	10.031				Flagellum length	6.596				Flagellum length	13.046				Flagellum length	33.251
56	Body length	8.485	0.294048		56	Body length	7.619	0.225489		56	Body length	17.641	0.946942		56	Body length	9.272	0.419866		56	Body length	6.06	2.60297		56	Body length	9.13	1.49277		56	Body length	7.273	1.14231		56	Body length	6.228	1.18031		56	Body length	13.256	1.03478		56	Body length	8.758	2.94554
	Flagellum length	2.495				Flagellum length	1.718				Flagellum length	16.705				Flagellum length	3.893				Flagellum length	15.774				Flagellum length	13.629				Flagellum length	8.308				Flagellum length	7.351				Flagellum length	13.717				Flagellum length	25.797
57	Body length	9.693	0.279996		57	Body length	8.617	0.298016		57	Body length	7.072	1.47582		57	Body length	12.827	1.96804		57	Body length	9.385	0.481087		57	Body length	9.036	0.548362		57	Body length	8.468	1.10947		57	Body length	5.055	1.46152		57	Body length	19.081	0.336408		57	Body length	16.138	1.52051
	Flagellum length	2.714				Flagellum length	2.568				Flagellum length	10.437				Flagellum length	25.244				Flagellum length	4.515				Flagellum length	4.955				Flagellum length	9.395				Flagellum length	7.388				Flagellum length	6.419				Flagellum length	24.538
58	Body length	8.475	0.202714		58	Body length	9.702	2.40744		58	Body length	10.797	0.935816		58	Body length	16.757	0.784747		58	Body length	8.169	2.34264		58	Body length	6.291	2.7676		58	Body length	9.005	0.298279		58	Body length	7.213	0.636767		58	Body length	7.264	0.391382		58	Body length	16.125	1.78412
	Flagellum length	1.718				Flagellum length	23.357				Flagellum length	10.104				Flagellum length	13.15				Flagellum length	19.137				Flagellum length	17.411				Flagellum length	2.686				Flagellum length	4.593				Flagellum length	2.843				Flagellum length	28.769
59	Body length	6.706	0.22204		59	Body length	7.923	0.349615		59	Body length	12.12	0.224835		59	Body length	8.477	0.941017		59	Body length	6.337	0.845195		59	Body length	6.947	2.43386		59	Body length	5.36	1.48209		59	Body length	9.197	0.9726		59	Body length	4.147	2.94406		59	Body length	13.377	0.732376
	Flagellum length	1.489				Flagellum length	2.77				Flagellum length	2.725				Flagellum length	7.977				Flagellum length	5.356				Flagellum length	16.908				Flagellum length	7.944				Flagellum length	8.945				Flagellum length	12.209				Flagellum length	9.797
60	Body length	8.114	0.31156		60	Body length	7.024	0.270928		60	Body length	15.045	0.944433		60	Body length	17.174	1.13311		60	Body length	11.702	1.31029		60	Body length	8.446	1.78049		60	Body length	9.219	0.605923		60	Body length	5.362	2.674		60	Body length	15.959	0.758318		60	Body length	22.819	1.30453
	Flagellum length	2.528				Flagellum length	1.903				Flagellum length	14.209				Flagellum length	19.46				Flagellum length	15.333				Flagellum length	15.038				Flagellum length	5.586				Flagellum length	14.338				Flagellum length	12.102				Flagellum length	29.768
61	Body length	7.75	0.250323		61	Body length	7.446	0.276256		61	Body length	18.924	0.941926		61	Body length	12.963	0.880275		61	Body length	9.453	1.63313		61	Body length	5.819	0.574325		61	Body length	7.275	1.18942		61	Body length	5.422	1.455		61	Body length	12.276	1.31044		61	Body length	24.531	1.23497
	Flagellum length	1.94				Flagellum length	2.057				Flagellum length	17.825				Flagellum length	11.411				Flagellum length	15.438				Flagellum length	3.342				Flagellum length	8.653				Flagellum length	7.889				Flagellum length	16.087				Flagellum length	30.295
62	Body length	5.881	0.344669		62	Body length	6.228	0.344252		62	Body length	17.105	0.847822		62	Body length	9.878	0.929945		62	Body length	6.379	1.63756		62	Body length	7.598	1.55528		62	Body length	7.715	0.842903		62	Body length	6.894	1.52611		62	Body length	18.623	0.453472		62	Body length	24.602	1.0889
	Flagellum length	2.027				Flagellum length	2.144				Flagellum length	14.502				Flagellum length	9.186				Flagellum length	10.446				Flagellum length	11.817				Flagellum length	6.503				Flagellum length	10.521				Flagellum length	8.445				Flagellum length	26.789
63	Body length	9.316	0.186239		63	Body length	5.663	1.33322		63	Body length	15.299	0.825283		63	Body length	14.497	1.47789		63	Body length	8.849	1.66109		63	Body length	8.045	2.3417		63	Body length	6.469	1.02102		63	Body length	9.663	1.17396		63	Body length	11.677	1.22026		63	Body length	11.795	1.08207
	Flagellum length	1.735				Flagellum length	7.55				Flagellum length	12.626				Flagellum length	21.425				Flagellum length	14.699				Flagellum length	18.839				Flagellum length	6.605				Flagellum length	11.344				Flagellum length	14.249				Flagellum length	12.763
64	Body length	8.9	0.160225		64	Body length	5.153	0.793712		64	Body length	16.332	0.940975		64	Body length	14.849	0.708061		64	Body length	9.97	0.914644		64	Body length	7.164	3.22781		64	Body length	13.54	0.538257		64	Body length	7.231	1.10082		64	Body length	13.797	1.48532		64	Body length	13.202	1.03598
	Flagellum length	1.426				Flagellum length	4.09				Flagellum length	15.368				Flagellum length	10.514				Flagellum length	9.119				Flagellum length	23.124				Flagellum length	7.288				Flagellum length	7.96				Flagellum length	20.493				Flagellum length	13.677
65	Body length	8.27	0.340266		65	Body length	7.219	1.49079		65	Body length	14.024	0.598046		65	Body length	13.904	0.904056		65	Body length	8.695	0.558712		65	Body length	7.65	1.71621		65	Body length	6.813	0.946132		65	Body length	7.804	0.653895		65	Body length	9.536	1.45648		65	Body length	16.521	1.60366
	Flagellum length	2.814				Flagellum length	10.762				Flagellum length	8.387				Flagellum length	12.57				Flagellum length	4.858				Flagellum length	13.129				Flagellum length	6.446				Flagellum length	5.103				Flagellum length	13.889				Flagellum length	26.494
66	Body length	7.715	0.419313		66	Body length	7.694	0.252145		66	Body length	14.993	0.939905		66	Body length	12.074	0.658522		66	Body length	8.56	1.36028		66	Body length	8.897	2.72429		66	Body length	8.829	1.55748		66	Body length	11.702	0.643394		66	Body length	11.119	1.75798		66	Body length	10.05	0.837015
	Flagellum length	3.235				Flagellum length	1.94				Flagellum length	14.092				Flagellum length	7.951				Flagellum length	11.644				Flagellum length	24.238				Flagellum length	13.751				Flagellum length	7.529				Flagellum length	19.547				Flagellum length	8.412
67	Body length	6.545	0.671352		67	Body length	7.106	1.57064		67	Body length	13.373	0.9327		67	Body length	16.77	0.514729		67	Body length	8.05	0.271056		67	Body length	8.991	2.2953		67	Body length	6.617	0.996524		67	Body length	10.785	1.16115		67	Body length	9.311	1.02502		67	Body length	11.901	1.41887
	Flagellum length	4.394				Flagellum length	11.161				Flagellum length	12.473				Flagellum length	8.632				Flagellum length	2.182				Flagellum length	20.637				Flagellum length	6.594				Flagellum length	12.523				Flagellum length	9.544				Flagellum length	16.886
68	Body length	7.974	0.270755		68	Body length	8.954	0.814831		68	Body length	12.205	0.961491		68	Body length	6.765	1.19424		68	Body length	9.303	0.392992		68	Body length	10.016	2.30601		68	Body length	9.654	0.807023		68	Body length	5.729	1.98743		68	Body length	18.212	0.641226		68	Body length	20.026	1.51079
	Flagellum length	2.159				Flagellum length	7.296				Flagellum length	11.735				Flagellum length	8.079				Flagellum length	3.656				Flagellum length	23.097				Flagellum length	7.791				Flagellum length	11.386				Flagellum length	11.678				Flagellum length	30.255
69	Body length	6.966	0.249067		69	Body length	7.024	0.211987		69	Body length	9.713	1.95923		69	Body length	8.886	1.3061		69	Body length	9.484	0.479544		69	Body length	7.507	0.737711		69	Body length	7.417	1.05622		69	Body length	6.576	2.60341		69	Body length	11.901	0.89127		69	Body length	7.866	0.962878
	Flagellum length	1.735				Flagellum length	1.489				Flagellum length	19.03				Flagellum length	11.606				Flagellum length	4.548				Flagellum length	5.538				Flagellum length	7.834				Flagellum length	17.12				Flagellum length	10.607				Flagellum length	7.574
70	Body length	7.507	0.228054		70	Body length	10.987	2.37344		70	Body length	16.091	0.906159		70	Body length	17.702	0.585527		70	Body length	8.141	0.775949		70	Body length	9.065	2.23177		70	Body length	9.114	0.481128		70	Body length	6.469	0.608595		70	Body length	12.669	1.20065		70	Body length	8.13	1.12571
	Flagellum length	1.712				Flagellum length	26.077				Flagellum length	14.581				Flagellum length	10.365				Flagellum length	6.317				Flagellum length	20.231				Flagellum length	4.385				Flagellum length	3.937				Flagellum length	15.211				Flagellum length	9.152
71	Body length	9.945	1.76782		71	Body length	8.27	0.647763		71	Body length	11.19	0.854692		71	Body length	18.685	0.777843		71	Body length	8.743	1.74471		71	Body length	10.164	2.2256		71	Body length	9.918	1.26417		71	Body length	6.317	2.0019		71	Body length	11.029	0.922296		71	Body length	7.155	3.59986
	Flagellum length	17.581				Flagellum length	5.357				Flagellum length	9.564				Flagellum length	14.534				Flagellum length	15.254				Flagellum length	22.621				Flagellum length	12.538				Flagellum length	12.646				Flagellum length	10.172				Flagellum length	25.757
72	Body length	7.505	0.538841		72	Body length	8.78	0.185194		72	Body length	16.328	0.852033		72	Body length	9.467	1.0675		72	Body length	7.878	0.995176		72	Body length	5.938	4.39104		72	Body length	9.875	1.088		72	Body length	9.193	0.805939		72	Body length	5.45	2.22147		72	Body length	14.005	1.55395
	Flagellum length	4.044				Flagellum length	1.626				Flagellum length	13.912				Flagellum length	10.106				Flagellum length	7.84				Flagellum length	26.074				Flagellum length	10.744				Flagellum length	7.409				Flagellum length	12.107				Flagellum length	21.763
73	Body length	7.928	0.129793		73	Body length	8.196	0.338458		73	Body length	17.552	0.769428		73	Body length	13.832	0.819043		73	Body length	8.271	0.307097		73	Body length	7.263	1.34008		73	Body length	11.963	0.5461		73	Body length	7.849	0.132246		73	Body length	12.721	1.07617		73	Body length	19.268	0.462477
	Flagellum length	1.029				Flagellum length	2.774				Flagellum length	13.505				Flagellum length	11.329				Flagellum length	2.54				Flagellum length	9.733				Flagellum length	6.533				Flagellum length	1.038				Flagellum length	13.69				Flagellum length	8.911
74	Body length	7.715	0.322878		74	Body length	7.783	0.213799		74	Body length	16.991	0.760697		74	Body length	19.253	0.589674		74	Body length	8.785	0.460558		74	Body length	7.993	3.1709		74	Body length	5.792	2.62707		74	Body length	5.233	2.13568		74	Body length	16.004	0.856598		74	Body length	6.608	1.59821
	Flagellum length	2.491				Flagellum length	1.664				Flagellum length	12.925				Flagellum length	11.353				Flagellum length	4.046				Flagellum length	25.345				Flagellum length	15.216				Flagellum length	11.176				Flagellum length	13.709				Flagellum length	10.561
75	Body length	7.892	0.76812		75	Body length	7.779	0.187042		75	Body length	13.428	1.27644		75	Body length	13.463	1.04345		75	Body length	5.614	3.37282		75	Body length	9.278	1.14928		75	Body length	7.488	0.63101		75	Body length	6.742	1.64907		75	Body length	8.029	1.64977		75	Body length	20.175	1.32263
	Flagellum length	6.062				Flagellum length	1.455				Flagellum length	17.14				Flagellum length	14.048				Flagellum length	18.935				Flagellum length	10.663				Flagellum length	4.725				Flagellum length	11.118				Flagellum length	13.246				Flagellum length	26.684
76	Body length	5.428	0.434967		76	Body length	7.626	0.225282		76	Body length	13.632	0.993031		76	Body length	11.812	1.46292		76	Body length	8	0.459375		76	Body length	5.652	1.88323		76	Body length	9.595	0.927671		76	Body length	8.192	1.09888		76	Body length	7.701	0.873263		76	Body length	15.201	0.991908
	Flagellum length	2.361				Flagellum length	1.718				Flagellum length	13.537				Flagellum length	17.28				Flagellum length	3.675				Flagellum length	10.644				Flagellum length	8.901				Flagellum length	9.002				Flagellum length	6.725				Flagellum length	15.078
77	Body length	7.682	0.381021		77	Body length	6.069	0.390509		77	Body length	18.747	0.845149		77	Body length	19.008	1.06723		77	Body length	5.959	0.835039		77	Body length	5.28	1.92746		77	Body length	8.785	0.92601		77	Body length	7.604	1.18188		77	Body length	14.282	0.697031		77	Body length	17.265	1.196
	Flagellum length	2.927				Flagellum length	2.37				Flagellum length	15.844				Flagellum length	20.286				Flagellum length	4.976				Flagellum length	10.177				Flagellum length	8.135				Flagellum length	8.987				Flagellum length	9.955				Flagellum length	20.649
78	Body length	8.074	0.312608		78	Body length	5.96	0.374664		78	Body length	10.507	0.788807		78	Body length	16.142	1.13976		78	Body length	7.662	0.789481		78	Body length	6.305	2.94449		78	Body length	5.62	1.87473		78	Body length	7.974	1.89428		78	Body length	4.6	3.3737		78	Body length	4.869	2.0039
	Flagellum length	2.524				Flagellum length	2.233				Flagellum length	8.288				Flagellum length	18.398				Flagellum length	6.049				Flagellum length	18.565				Flagellum length	10.536				Flagellum length	15.105				Flagellum length	15.519				Flagellum length	9.757
79	Body length	7.678	0.324954		79	Body length	6.925	0.268592		79	Body length	6.408	0.956149		79	Body length	12.054	1.32354		79	Body length	7.566	0.339942		79	Body length	5.792	3.48325		79	Body length	7.43	1.18668		79	Body length	8.421	0.803943		79	Body length	12.429	1.46593		79	Body length	12.124	0.951089
	Flagellum length	2.495				Flagellum length	1.86				Flagellum length	6.127				Flagellum length	15.954				Flagellum length	2.572				Flagellum length	20.175				Flagellum length	8.817				Flagellum length	6.77				Flagellum length	18.22				Flagellum length	11.531
80	Body length	8.433	0.277481		80	Body length	5.855	0.420495		80	Body length	7.624	0.799318		80	Body length	11.61	0.69242		80	Body length	7.164	0.769263		80	Body length	5.959	1.75063		80	Body length	8	0.641625		80	Body length	6.331	1.69089		80	Body length	17.697	1.44793		80	Body length	10.119	2.2183
	Flagellum length	2.34				Flagellum length	2.462				Flagellum length	6.094				Flagellum length	8.039				Flagellum length	5.511				Flagellum length	10.432				Flagellum length	5.133				Flagellum length	10.705				Flagellum length	25.624				Flagellum length	22.447
81	Body length	7.417	0.283942		81	Body length	6.283	0.277097		81	Body length	11.82	0.9511		81	Body length	10.13	1.35133		81	Body length	10.32	0.428488		81	Body length	4.984	4.80257		81	Body length	8.513	1.05263		81	Body length	5.681	1.55219		81	Body length	16.676	0.836352		81	Body length	19.095	1.0486
	Flagellum length	2.106				Flagellum length	1.741				Flagellum length	11.242				Flagellum length	13.689				Flagellum length	4.422				Flagellum length	23.936				Flagellum length	8.961				Flagellum length	8.818				Flagellum length	13.947				Flagellum length	20.023
82	Body length	6.89	0.414078		82	Body length	8.186	0.272172		82	Body length	17.983	1.002		82	Body length	7.17	1.04756		82	Body length	7.561	0.961116		82	Body length	6.819	0.758029		82	Body length	6.995	1.63059		82	Body length	5.938	1.55894		82	Body length	14.359	0.683334		82	Body length	16.88	1.18661
	Flagellum length	2.853				Flagellum length	2.228				Flagellum length	18.019				Flagellum length	7.511				Flagellum length	7.267				Flagellum length	5.169				Flagellum length	11.406				Flagellum length	9.257				Flagellum length	9.812				Flagellum length	20.03
83	Body length	6.094	0.312274		83	Body length	8.3	0.229277		83	Body length	15.353	0.988667		83	Body length	8.206	1.60773		83	Body length	7.446	0.796804		83	Body length	7.458	3.15165		83	Body length	9.764	1.28175		83	Body length	7.407	1.16957		83	Body length	9.683	1.96788		83	Body length	20.032	1.66329
	Flagellum length	1.903				Flagellum length	1.903				Flagellum length	15.179				Flagellum length	13.193				Flagellum length	5.933				Flagellum length	23.505				Flagellum length	12.515				Flagellum length	8.663				Flagellum length	19.055				Flagellum length	33.319
84	Body length	6.795	0.312141		84	Body length	7.343	0.233147		84	Body length	12.939	1.00464		84	Body length	10.142	1.12493		84	Body length	6.532	1.71372		84	Body length	5.237	3.60435		84	Body length	8.958	1.13787		84	Body length	6.14	1.67752		84	Body length	16.53	1.13581		84	Body length	12.816	1.56117
	Flagellum length	2.121				Flagellum length	1.712				Flagellum length	12.999				Flagellum length	11.409				Flagellum length	11.194				Flagellum length	18.876				Flagellum length	10.193				Flagellum length	10.3				Flagellum length	18.775				Flagellum length	20.008
85	Body length	7.387	0.271017		85	Body length	8.716	2.03109		85	Body length	19.625	0.882344		85	Body length	15.233	0.920239		85	Body length	5.876	1.31246		85	Body length	8.452	1.83933		85	Body length	6.86	0.429883		85	Body length	9.042	1.38653		85	Body length	18.035	0.861769		85	Body length	4.748	3.87026
	Flagellum length	2.002				Flagellum length	17.703				Flagellum length	17.316				Flagellum length	14.018				Flagellum length	7.712				Flagellum length	15.546				Flagellum length	2.949				Flagellum length	12.537				Flagellum length	15.542				Flagellum length	18.376
86	Body length	7.243	0.234571		86	Body length	8.166	0.335538		86	Body length	9.772	1.31375		86	Body length	12.725	1.28542		86	Body length	6.37	1.91617		86	Body length	6.554	2.88297		86	Body length	9.751	0.716747		86	Body length	6.919	1.22301		86	Body length	8.645	1.39329		86	Body length	22.551	1.23981
	Flagellum length	1.699				Flagellum length	2.74				Flagellum length	12.838				Flagellum length	16.357				Flagellum length	12.206				Flagellum length	18.895				Flagellum length	6.989				Flagellum length	8.462				Flagellum length	12.045				Flagellum length	27.959
87	Body length	7.946	0.22741		87	Body length	7.017	0.305544		87	Body length	9.953	0.844369		87	Body length	7.184	2.69014		87	Body length	9.088	0.676386		87	Body length	4.982	1.63107		87	Body length	7.369	0.750712		87	Body length	6.994	1.03903		87	Body length	10.104	1.61956		87	Body length	19.117	1.38583
	Flagellum length	1.807				Flagellum length	2.144				Flagellum length	8.404				Flagellum length	19.326				Flagellum length	6.147				Flagellum length	8.126				Flagellum length	5.532				Flagellum length	7.267				Flagellum length	16.364				Flagellum length	26.493
88	Body length	9.595	0.149453		88	Body length	9.072	0.940476		88	Body length	8.743	1.72527		88	Body length	15.425	0.789303		88	Body length	7.619	0.480247		88	Body length	8.913	2.66723		88	Body length	6.795	2.30743		88	Body length	7.02	1.09957		88	Body length	13.277	1.11298		88	Body length	5.864	0.621589
	Flagellum length	1.434				Flagellum length	8.532				Flagellum length	15.084				Flagellum length	12.175				Flagellum length	3.659				Flagellum length	23.773				Flagellum length	15.679				Flagellum length	7.719				Flagellum length	14.777				Flagellum length	3.645
89	Body length	6.884	0.316241		89	Body length	7.082	0.702626		89	Body length	11.444	0.642957		89	Body length	14.652	0.88418		89	Body length	11.023	1.18407		89	Body length	5.309	2.22829		89	Body length	9.595	1.13361		89	Body length	5.233	0.992165		89	Body length	21.562	1.03868		89	Body length	15.472	1.20954
	Flagellum length	2.177				Flagellum length	4.976				Flagellum length	7.358				Flagellum length	12.955				Flagellum length	13.052				Flagellum length	11.83				Flagellum length	10.877				Flagellum length	5.192				Flagellum length	22.396				Flagellum length	18.714
90	Body length	7.134	0.500841		90	Body length	7.474	0.540541		90	Body length	11.045	1.06157		90	Body length	13.484	0.80881		90	Body length	11.459	0.789685		90	Body length	6.006	1.16167		90	Body length	11.798	0.978556		90	Body length	6.173	1.95043		90	Body length	14.967	1.36106		90	Body length	14.275	1.75874
	Flagellum length	3.573				Flagellum length	4.04				Flagellum length	11.725				Flagellum length	10.906				Flagellum length	9.049				Flagellum length	6.977				Flagellum length	11.545				Flagellum length	12.04				Flagellum length	20.371				Flagellum length	25.106
91	Body length	8.618	0.29334		91	Body length	8.599	0.463775		91	Body length	14.731	0.997285		91	Body length	13.53	0.51833		91	Body length	10.177	1.30294		91	Body length	5.153	1.12478		91	Body length	10.156	0.717605		91	Body length	6.02	1.46495		91	Body length	6.18	1.56472		91	Body length	12.144	0.892704
	Flagellum length	2.528				Flagellum length	3.988				Flagellum length	14.691				Flagellum length	7.013				Flagellum length	13.26				Flagellum length	5.796				Flagellum length	7.288				Flagellum length	8.819				Flagellum length	9.67				Flagellum length	10.841
92	Body length	10.215	0.178855		92	Body length	6.669	0.308442		92	Body length	15.597	1.15638		92	Body length	15.439	0.616361		92	Body length	6.637	2.48742		92	Body length	6.729	2.57274		92	Body length	8.401	1.10118		92	Body length	14.234	0.63812		92	Body length	8.03	1.44371		92	Body length	13.421	1.74577
	Flagellum length	1.827				Flagellum length	2.057				Flagellum length	18.036				Flagellum length	9.516				Flagellum length	16.509				Flagellum length	17.312				Flagellum length	9.251				Flagellum length	9.083				Flagellum length	11.593				Flagellum length	23.43
93	Body length	9.887	1.44665		93	Body length	7.953	0.874764		93	Body length	8.881	0.895732		93	Body length	12.395	1.45849		93	Body length	10.357	0.237714		93	Body length	6.654	0.597235		93	Body length	8.488	0.522031		93	Body length	4.406	1.26918		93	Body length	14.739	0.947215		93	Body length	21.004	1.42401
	Flagellum length	14.303				Flagellum length	6.957				Flagellum length	7.955				Flagellum length	18.078				Flagellum length	2.462				Flagellum length	3.974				Flagellum length	4.431				Flagellum length	5.592				Flagellum length	13.961				Flagellum length	29.91
94	Body length	7.474	0.256088		94	Body length	7.583	0.141369		94	Body length	6.621	1.23818		94	Body length	15.537	0.296003		94	Body length	7.772	1.40672		94	Body length	7.467	2.54721		94	Body length	10.603	0.543808		94	Body length	6.374	1.76279		94	Body length	6.563	1.94393		94	Body length	16.299	1.55985
	Flagellum length	1.914				Flagellum length	1.072				Flagellum length	8.198				Flagellum length	4.599				Flagellum length	10.933				Flagellum length	19.02				Flagellum length	5.766				Flagellum length	11.236				Flagellum length	12.758				Flagellum length	25.424
95	Body length	8.271	0.404183		95	Body length	6.991	0.485195		95	Body length	11.643	0.958859		95	Body length	17.349	1.00288		95	Body length	8.02	0.679676		95	Body length	9.654	2.07696		95	Body length	10.652	1.37702		95	Body length	6.871	0.965944		95	Body length	19.504	1.10618		95	Body length	9.441	1.22074
	Flagellum length	3.343				Flagellum length	3.392				Flagellum length	11.164				Flagellum length	17.399				Flagellum length	5.451				Flagellum length	20.051				Flagellum length	14.668				Flagellum length	6.637				Flagellum length	21.575				Flagellum length	11.525
96	Body length	4.879	0.431646		96	Body length	9.311	1.56202		96	Body length	8.255	2.29873		96	Body length	10.518	0.765164		96	Body length	8.795	0.809096		96	Body length	7.037	1.91374		96	Body length	7.891	1.36168		96	Body length	7.332	1.48691		96	Body length	17.633	1.29297		96	Body length	9.197	2.13537
	Flagellum length	2.106				Flagellum length	14.544				Flagellum length	18.976				Flagellum length	8.048				Flagellum length	7.116				Flagellum length	13.467				Flagellum length	10.745				Flagellum length	10.902				Flagellum length	22.799				Flagellum length	19.639
97	Body length	6.476	0.64824		97	Body length	9.565	0.373027		97	Body length	8.776	0.751709		97	Body length	15.151	0.700086		97	Body length	9.422	2.67873		97	Body length	7.446	2.49879		97	Body length	6.518	1.91255		97	Body length	7.287	0.921092		97	Body length	10.498	0.786817		97	Body length	21.924	1.1819
	Flagellum length	4.198				Flagellum length	3.568				Flagellum length	6.597				Flagellum length	10.607				Flagellum length	25.239				Flagellum length	18.606				Flagellum length	12.466				Flagellum length	6.712				Flagellum length	8.26				Flagellum length	25.912
98	Body length	9.86	0.302028		98	Body length	6.276	0.309114		98	Body length	12.126	0.945407		98	Body length	12.761	1.16441		98	Body length	6.394	2.66656		98	Body length	5.77	4.07348		98	Body length	6.37	2.30958		98	Body length	5.709	1.26012		98	Body length	4.784	2.55288		98	Body length	15.913	1.53761
	Flagellum length	2.978				Flagellum length	1.94				Flagellum length	11.464				Flagellum length	14.859				Flagellum length	17.05				Flagellum length	23.504				Flagellum length	14.712				Flagellum length	7.194				Flagellum length	12.213				Flagellum length	24.468
99	Body length	8.076	0.554111		99	Body length	8.663	0.842664		99	Body length	9.386	1.59344		99	Body length	10.564	1.04459		99	Body length	10.122	0.885201		99	Body length	8.008	1.89973		99	Body length	8.131	1.70496		99	Body length	7.468	1.07338		99	Body length	8.391	1.43213		99	Body length	25.173	1.15902
	Flagellum length	4.475				Flagellum length	7.3				Flagellum length	14.956				Flagellum length	11.035				Flagellum length	8.96				Flagellum length	15.213				Flagellum length	13.863				Flagellum length	8.016				Flagellum length	12.017				Flagellum length	29.176
100	Body length	6.884	0.363306		100	Body length	8.169	0.281552		100	Body length	9.086	2.15342		100	Body length	18.986	0.641367		100	Body length	8.849	0.422421		100	Body length	7.332	2.3021		100	Body length	8.621	0.799791		100	Body length	4.993	2.08111		100	Body length	14.924	1.23901		100	Body length	26.316	0.950144
	Flagellum length	2.501				Flagellum length	2.3				Flagellum length	19.566				Flagellum length	12.177				Flagellum length	3.738				Flagellum length	16.879				Flagellum length	6.895				Flagellum length	10.391				Flagellum length	18.491				Flagellum length	25.004
101	Body length	6.305	0.35115		101	Body length	7.847	0.293615		101	Body length	14.813	0.643489		101	Body length	12.377	1.26468		101	Body length	8.819	0.263295		101	Body length	7.69	1.59623		101	Body length	6.956	1.76308		101	Body length	13.19	0.832676		101	Body length	16.923	1.61957		101	Body length	23.005	1.35627
	Flagellum length	2.214				Flagellum length	2.304				Flagellum length	9.532				Flagellum length	15.653				Flagellum length	2.322				Flagellum length	12.275				Flagellum length	12.264				Flagellum length	10.983				Flagellum length	27.408				Flagellum length	31.201
102	Body length	9.419	0.320947		102	Body length	8.02	0.264464		102	Body length	11.555	1.38434		102	Body length	4.679	4.24364		102	Body length	7.668	2.75261		102	Body length	4.159	1.54364		102	Body length	7.954	1.15313		102	Body length	6.66	1.47372		102	Body length	8.391	1.54761		102	Body length	23.526	1.1761
	Flagellum length	3.023				Flagellum length	2.121				Flagellum length	15.996				Flagellum length	19.856				Flagellum length	21.107				Flagellum length	6.42				Flagellum length	9.172				Flagellum length	9.815				Flagellum length	12.986				Flagellum length	27.669
103	Body length	9.945	0.3636		103	Body length	8.348	0.260302		103	Body length	14.833	0.875076		103	Body length	14.13	0.893843		103	Body length	9.072	0.878417		103	Body length	6.854	1.87044		103	Body length	6.476	1.46078		103	Body length	9.624	0.272444		103	Body length	9.646	0.504458		103	Body length	18.664	0.683133
	Flagellum length	3.616				Flagellum length	2.173				Flagellum length	12.98				Flagellum length	12.63				Flagellum length	7.969				Flagellum length	12.82				Flagellum length	9.46				Flagellum length	2.622				Flagellum length	4.866				Flagellum length	12.75
104	Body length	6.795	0.2078		104	Body length	5.413	0.55847		104	Body length	13.32	0.811937		104	Body length	12.276	0.765396		104	Body length	8.94	2.08434		104	Body length	12.883	0.706512		104	Body length	6.941	1.83864		104	Body length	6.715	1.3032		104	Body length	15.184	1.21213		104	Body length	22.006	1.02613
	Flagellum length	1.412				Flagellum length	3.023				Flagellum length	10.815				Flagellum length	9.396				Flagellum length	18.634				Flagellum length	9.102				Flagellum length	12.762				Flagellum length	8.751				Flagellum length	18.405				Flagellum length	22.581
105	Body length	7.475	1.06047		105	Body length	11.314	1.53686		105	Body length	13.839	0.731122		105	Body length	15.959	0.874679		105	Body length	9.826	2.20659		105	Body length	6.069	1.24666		105	Body length	7.138	1.28509		105	Body length	5.822	1.61061		105	Body length	5.592	0.511266		105	Body length	9.429	1.53017
	Flagellum length	7.927				Flagellum length	17.388				Flagellum length	10.118				Flagellum length	13.959				Flagellum length	21.682				Flagellum length	7.566				Flagellum length	9.173				Flagellum length	9.377				Flagellum length	2.859				Flagellum length	14.428
106	Body length	7.732	1.17033		106	Body length	8.905	0.979674		106	Body length	13.345	1.25088		106	Body length	18.352	0.653607		106	Body length	7.247	0.433421		106	Body length	7.507	0.719329		106	Body length	8.02	1.26646		106	Body length	6.837	1.37092		106	Body length	5.293	3.31117		106	Body length	8.873	1.50952
	Flagellum length	9.049				Flagellum length	8.724				Flagellum length	16.693				Flagellum length	11.995				Flagellum length	3.141				Flagellum length	5.4				Flagellum length	10.157				Flagellum length	9.373				Flagellum length	17.526				Flagellum length	13.394
107	Body length	8.743	1.14697		107	Body length	7.397	0.208598		107	Body length	15.234	0.978732		107	Body length	15.274	0.669373		107	Body length	7.993	0.95396		107	Body length	7.857	2.28281		107	Body length	9.519	1.56329		107	Body length	7.969	0.714142		107	Body length	14.249	1.23468		107	Body length	26.298	1.51278
	Flagellum length	10.028				Flagellum length	1.543				Flagellum length	14.91				Flagellum length	10.224				Flagellum length	7.625				Flagellum length	17.936				Flagellum length	14.881				Flagellum length	5.691				Flagellum length	17.593				Flagellum length	39.783
108	Body length	6.637	0.365376		108	Body length	7.122	0.288823		108	Body length	12.225	0.812843		108	Body length	8.062	0.955346		108	Body length	7.219	0.598559		108	Body length	8.817	2.01214		108	Body length	9.826	1.0917		108	Body length	4.993	2.26677		108	Body length	15.714	1.1918		108	Body length	11.963	1.20965
	Flagellum length	2.425				Flagellum length	2.057				Flagellum length	9.937				Flagellum length	7.702				Flagellum length	4.321				Flagellum length	17.741				Flagellum length	10.727				Flagellum length	11.318				Flagellum length	18.728				Flagellum length	14.471
109	Body length	5.652	2.49841		109	Body length	8.654	0.264271		109	Body length	21.342	0.917815		109	Body length	10.487	1.2752		109	Body length	9.734	0.914115		109	Body length	6.576	2.62363		109	Body length	7.641	1.69952		109	Body length	6.408	1.62063		109	Body length	11.849	1.84269		109	Body length	25.521	1.07562
	Flagellum length	14.121				Flagellum length	2.287				Flagellum length	19.588				Flagellum length	13.373				Flagellum length	8.898				Flagellum length	17.253				Flagellum length	12.986				Flagellum length	10.385				Flagellum length	21.834				Flagellum length	27.451
110	Body length	6.704	0.175418		110	Body length	9.316	0.438708		110	Body length	16.396	0.911015		110	Body length	14.181	0.634158		110	Body length	6.455	1.26909		110	Body length	9.637	2.41476		110	Body length	7.834	2.15177		110	Body length	8.091	1.09616		110	Body length	6.172	1.18276		110	Body length	11.093	1.10899
	Flagellum length	1.176				Flagellum length	4.087				Flagellum length	14.937				Flagellum length	8.993				Flagellum length	8.192				Flagellum length	23.271				Flagellum length	16.857				Flagellum length	8.869				Flagellum length	7.3				Flagellum length	12.302
111	Body length	6.334	0.315283		111	Body length	6.334	0.356015		111	Body length	10.414	1.86201		111	Body length	6.85	1.82102		111	Body length	10.733	0.727849		111	Body length	9.036	1.90815		111	Body length	10.283	0.8516		111	Body length	5.869	1.5466		111	Body length	4.742	2.61915		111	Body length	12.275	1.84342
	Flagellum length	1.997				Flagellum length	2.255				Flagellum length	19.391				Flagellum length	12.474				Flagellum length	7.812				Flagellum length	17.242				Flagellum length	8.757				Flagellum length	9.077				Flagellum length	12.42				Flagellum length	22.628
112	Body length	5.629	2.19417		112	Body length	7.114	0.326399		112	Body length	20.592	0.713967		112	Body length	7.814	1.19913		112	Body length	9.587	0.942005		112	Body length	6.468	1.50866		112	Body length	10.935	0.524646		112	Body length	6.534	2.16621		112	Body length	11.236	1.15344		112	Body length	23.855	0.524209
	Flagellum length	12.351				Flagellum length	2.322				Flagellum length	14.702				Flagellum length	9.37				Flagellum length	9.031				Flagellum length	9.758				Flagellum length	5.737				Flagellum length	14.154				Flagellum length	12.96				Flagellum length	12.505
113	Body length	8.618	0.220817		113	Body length	6.507	0.220378		113	Body length	17.794	0.342475		113	Body length	11.498	0.844408		113	Body length	7.439	1.97056		113	Body length	7.086	2.19334		113	Body length	8.982	0.653307		113	Body length	5.504	1.95113		113	Body length	15.642	1.51355		113	Body length	22.096	1.30969
	Flagellum length	1.903				Flagellum length	1.434				Flagellum length	6.094				Flagellum length	9.709				Flagellum length	14.659				Flagellum length	15.542				Flagellum length	5.868				Flagellum length	10.739				Flagellum length	23.675				Flagellum length	28.939
114	Body length	8.229	0.225301		114	Body length	9.023	1.57642		114	Body length	14.639	0.716989		114	Body length	10.166	1.43714		114	Body length	8.59	0.863446		114	Body length	8.459	0.907909		114	Body length	7.046	1.14022		114	Body length	4.85	2.6301		114	Body length	12.096	1.5439		114	Body length	22.944	1.12099
	Flagellum length	1.854				Flagellum length	14.224				Flagellum length	10.496				Flagellum length	14.61				Flagellum length	7.417				Flagellum length	7.68				Flagellum length	8.034				Flagellum length	12.756				Flagellum length	18.675				Flagellum length	25.72
115	Body length	5.959	0.314818		115	Body length	7.29	0.288889		115	Body length	9.212	0.958967		115	Body length	15.063	0.868287		115	Body length	8.591	1.8708		115	Body length	8.981	2.83454		115	Body length	9.441	1.50185		115	Body length	8.873	1.01758		115	Body length	7.969	2.49065		115	Body length	22.495	0.812536
	Flagellum length	1.876				Flagellum length	2.106				Flagellum length	8.834				Flagellum length	13.079				Flagellum length	16.072				Flagellum length	25.457				Flagellum length	14.179				Flagellum length	9.029				Flagellum length	19.848				Flagellum length	18.278
116	Body length	7.132	0.189708		116	Body length	8.693	0.399287		116	Body length	8.56	1.94871		116	Body length	20.076	0.518878		116	Body length	10.212	1.04191		116	Body length	5.46	0.933516		116	Body length	9.507	0.754602		116	Body length	7.974	0.790695		116	Body length	19.398	1.1444		116	Body length	17.065	1.47876
	Flagellum length	1.353				Flagellum length	3.471				Flagellum length	16.681				Flagellum length	10.417				Flagellum length	10.64				Flagellum length	5.097				Flagellum length	7.174				Flagellum length	6.305				Flagellum length	22.199				Flagellum length	25.235
117	Body length	8.78	0.789977		117	Body length	11.266	1.22235		117	Body length	12.813	1.01069		117	Body length	10.163	0.82574		117	Body length	10.237	0.91306		117	Body length	7.419	2.69699		117	Body length	9.28	1.15927		117	Body length	6.127	1.5608		117	Body length	14.034	1.26151		117	Body length	14.808	1.30045
	Flagellum length	6.936				Flagellum length	13.771				Flagellum length	12.95				Flagellum length	8.392				Flagellum length	9.347				Flagellum length	20.009				Flagellum length	10.758				Flagellum length	9.563				Flagellum length	17.704				Flagellum length	19.257
118	Body length	7.98	0.368045		118	Body length	7.479	1.83527		118	Body length	11.985	0.190405		118	Body length	13.527	0.880757		118	Body length	6.805	2.5903		118	Body length	5.153	2.24762		118	Body length	10.586	1.00642		118	Body length	8.391	1.76808		118	Body length	13.239	0.7314		118	Body length	12.657	1.18938
	Flagellum length	2.937				Flagellum length	13.726				Flagellum length	2.282				Flagellum length	11.914				Flagellum length	17.627				Flagellum length	11.582				Flagellum length	10.654				Flagellum length	14.836				Flagellum length	9.683				Flagellum length	15.054
119	Body length	6.871	0.196915		119	Body length	7.003	0.472512		119	Body length	16.841	1.12131		119	Body length	19.432	0.635704		119	Body length	10.27	0.39776		119	Body length	9.757	1.90233		119	Body length	9.134	1.32176		119	Body length	5.184	1.7311		119	Body length	10.474	1.40319		119	Body length	6.9	1.27681
	Flagellum length	1.353				Flagellum length	3.309				Flagellum length	18.884				Flagellum length	12.353				Flagellum length	4.085				Flagellum length	18.561				Flagellum length	12.073				Flagellum length	8.974				Flagellum length	14.697				Flagellum length	8.81
120	Body length	8.588	0.212739		120	Body length	6.654	0.335588		120	Body length	15.102	0.994504		120	Body length	9.888	0.944782		120	Body length	7.155	1.1557		120	Body length	9.302	2.25038		120	Body length	10.659	1.08575		120	Body length	7.231	1.7241		120	Body length	10.659	1.8938		120	Body length	15.136	1.22417
	Flagellum length	1.827				Flagellum length	2.233				Flagellum length	15.019				Flagellum length	9.342				Flagellum length	8.269				Flagellum length	20.933				Flagellum length	11.573				Flagellum length	12.467				Flagellum length	20.186				Flagellum length	18.529
121	Body length	5.467	0.65996		121	Body length	8.166	0.394073		121	Body length	17.794	0.973418		121	Body length	15.305	0.968442		121	Body length	5.307	3.59732		121	Body length	8.634	2.13134		121	Body length	10.082	0.633505		121	Body length	9.454	1.09234		121	Body length	10.422	1.45298		121	Body length	12.55	1.48637
	Flagellum length	3.608				Flagellum length	3.218				Flagellum length	17.321				Flagellum length	14.822				Flagellum length	19.091				Flagellum length	18.402				Flagellum length	6.387				Flagellum length	10.327				Flagellum length	15.143				Flagellum length	18.654
122	Body length	9.891	1.16257		122	Body length	8.559	1.11999		122	Body length	12.589	1.03733		122	Body length	13.425	1.27397		122	Body length	8.897	0.585591		122	Body length	6.568	3.97716		122	Body length	8.069	1.52212		122	Body length	7.155	1.60769		122	Body length	12.892	1.49356		122	Body length	10.35	0.0616425
	Flagellum length	11.499				Flagellum length	9.586				Flagellum length	13.059				Flagellum length	17.103				Flagellum length	5.21				Flagellum length	26.122				Flagellum length	12.282				Flagellum length	11.503				Flagellum length	19.255				Flagellum length	0.638
123	Body length	8.822	0.233167		123	Body length	5.822	1.37272		123	Body length	16.931	1.42419		123	Body length	10.404	2.30556		123	Body length	6.871	2.3052		123	Body length	7.532	2.45751		123	Body length	8.571	1.3317		123	Body length	6.795	1.36203		123	Body length	5.539	2.06156		123	Body length	22.911	1.1876
	Flagellum length	2.057				Flagellum length	7.992				Flagellum length	24.113				Flagellum length	23.987				Flagellum length	15.839				Flagellum length	18.51				Flagellum length	11.414				Flagellum length	9.255				Flagellum length	11.419				Flagellum length	27.209
124	Body length	8.166	0.338599		124	Body length	9.626	0.178475		124	Body length	11.674	0.891126		124	Body length	14.817	0.563474		124	Body length	6.262	1.68764		124	Body length	8.377	1.85305		124	Body length	8.05	0.90646		124	Body length	6.894	1.02509		124	Body length	5.556	1.38247		124	Body length	15.577	0.783463
	Flagellum length	2.765				Flagellum length	1.718				Flagellum length	10.403				Flagellum length	8.349				Flagellum length	10.568				Flagellum length	15.523				Flagellum length	7.297				Flagellum length	7.067				Flagellum length	7.681				Flagellum length	12.204
125	Body length	7.596	0.402185		125	Body length	6.228	0.297688		125	Body length	14.109	0.735346		125	Body length	9.565	1.1425		125	Body length	9.39	1.48222		125	Body length	6.885	4.20305		125	Body length	9.245	1.66966		125	Body length	6.254	1.4677		125	Body length	13.879	1.71799		125	Body length	16.038	1.18026
	Flagellum length	3.055				Flagellum length	1.854				Flagellum length	10.375				Flagellum length	10.928				Flagellum length	13.918				Flagellum length	28.938				Flagellum length	15.436				Flagellum length	9.179				Flagellum length	23.844				Flagellum length	18.929
126	Body length	8.318	0.639216		126	Body length	9.34	0.789186		126	Body length	14.291	0.646561		126	Body length	11.922	1.47064		126	Body length	6.781	1.62351		126	Body length	7.402	2.36369		126	Body length	7.532	2.01142		126	Body length	5.57	1.85799		126	Body length	4.927	2.30444		126	Body length	16.794	1.14475
	Flagellum length	5.317				Flagellum length	7.371				Flagellum length	9.24				Flagellum length	17.533				Flagellum length	11.009				Flagellum length	17.496				Flagellum length	15.15				Flagellum length	10.349				Flagellum length	11.354				Flagellum length	19.225
127	Body length	7.98	0.38584		127	Body length	8.73	0.595533		127	Body length	12.765	0.731532		127	Body length	14.928	0.554796		127	Body length	6.586	1.22001		127	Body length	5.848	3.67339		127	Body length	7.439	1.53287		127	Body length	7.332	1.46004		127	Body length	13.014	0.845474		127	Body length	22.623	0.910931
	Flagellum length	3.079				Flagellum length	5.199				Flagellum length	9.338				Flagellum length	8.282				Flagellum length	8.035				Flagellum length	21.482				Flagellum length	11.403				Flagellum length	10.705				Flagellum length	11.003				Flagellum length	20.608
128	Body length	6.557	0.231203		128	Body length	6.411	1.50117		128	Body length	13.382	0.948513		128	Body length	9.259	2.0688		128	Body length	9.184	0.670841		128	Body length	8.304	2.7046		128	Body length	9.045	1.46667		128	Body length	8.151	1.03509		128	Body length	10.12	0.888043		128	Body length	20.177	1.3672
	Flagellum length	1.516				Flagellum length	9.624				Flagellum length	12.693				Flagellum length	19.155				Flagellum length	6.161				Flagellum length	22.459				Flagellum length	13.266				Flagellum length	8.437				Flagellum length	8.987				Flagellum length	27.586
129	Body length	6.819	0.520164		129	Body length	9.282	1.83118		129	Body length	11.702	1.08392		129	Body length	11.961	1.08427		129	Body length	9.339	0.359674		129	Body length	8.511	2.50781		129	Body length	9.142	1.2518		129	Body length	8.751	1.18215		129	Body length	11.185	1.70416		129	Body length	22.676	1.28907
	Flagellum length	3.547				Flagellum length	16.997				Flagellum length	12.684				Flagellum length	12.969				Flagellum length	3.359				Flagellum length	21.344				Flagellum length	11.444				Flagellum length	10.345				Flagellum length	19.061				Flagellum length	29.231
130	Body length	9.193	0.191885		130	Body length	8.372	0.205208		130	Body length	14.836	0.822054		130	Body length	10.556	1.15801		130	Body length	7.946	2.93594		130	Body length	5.959	0.9025		130	Body length	9.394	1.15851		130	Body length	8.65	1.30416		130	Body length	5.153	1.69261		130	Body length	11.012	1.52824
	Flagellum length	1.764				Flagellum length	1.718				Flagellum length	12.196				Flagellum length	12.224				Flagellum length	23.329				Flagellum length	5.378				Flagellum length	10.883				Flagellum length	11.281				Flagellum length	8.722				Flagellum length	16.829
[truncated: 24 more columns]

## Sheet: L. lagurus
Leishmania enriettii										Leishmania macropodum										Leishmania chancei										Leishmania orientalis										Leishmania martiniquensis MAR1
First experiment		µm	f:b ratio		Second experiment		µm	f:b ratio		First experiment		µm	f:b ratio		Second experiment		µm	f:b ratio		First experiment		µm	f:b ratio		Second experiment		µm	f:b ratio		First experiment		µm	f:b ratio		Second experiment		µm	f:b ratio		First experiment		µm	f:b ratio		Second experiment		µm	f:b ratio
1	Body length	5.643	0.238526		1	Body length	7.223	0.349439		1	Body length	5.113	1.11911		1	Body length	11.072	0.410856		1	Body length	6.172	2.59543		1	Body length	7.58	3.0876		1	Body length	8.684	0.0985721		1	Body length	8.532	1.20722		1	Body length	14.899	0.308746		1	Body length	10.631	1.47879
	Flagellum length	1.346				Flagellum length	2.524				Flagellum length	5.722				Flagellum length	4.549				Flagellum length	16.019				Flagellum length	23.404				Flagellum length	0.856				Flagellum length	10.3				Flagellum length	4.6				Flagellum length	15.721
2	Body length	4.567	0.313992		2	Body length	6.777	0.596282		2	Body length	3.966	2.68835		2	Body length	5.936	0.631065		2	Body length	9.206	0.843363		2	Body length	9.384	0.93766		2	Body length	7.809	0.329364		2	Body length	9.893	1.59102		2	Body length	14.378	0.705592		2	Body length	5.869	3.58596
	Flagellum length	1.434				Flagellum length	4.041				Flagellum length	10.662				Flagellum length	3.746				Flagellum length	7.764				Flagellum length	8.799				Flagellum length	2.572				Flagellum length	15.74				Flagellum length	10.145				Flagellum length	21.046
3	Body length	5.011	0.371183		3	Body length	7.061	0.333239		3	Body length	4.338	1.64846		3	Body length	4.884	1.17813		3	Body length	9.85	1.25594		3	Body length	8.473	2.34026		3	Body length	8.822	0.606098		3	Body length	5.059	2.30283		3	Body length	20.304	0.983452		3	Body length	14.606	0.889634
	Flagellum length	1.86				Flagellum length	2.353				Flagellum length	7.151				Flagellum length	5.754				Flagellum length	12.371				Flagellum length	19.829				Flagellum length	5.347				Flagellum length	11.65				Flagellum length	19.968				Flagellum length	12.994
4	Body length	5.706	0.152121		4	Body length	5.432	0.288844		4	Body length	8.162	0.955526		4	Body length	3.128	3.24265		4	Body length	7.505	2.03091		4	Body length	12.604	1.30935		4	Body length	7.891	0.260677		4	Body length	7.082	1.58345		4	Body length	8.78	0.874601		4	Body length	19.847	0.667254
	Flagellum length	0.868				Flagellum length	1.569				Flagellum length	7.799				Flagellum length	10.143				Flagellum length	15.242				Flagellum length	16.503				Flagellum length	2.057				Flagellum length	11.214				Flagellum length	7.679				Flagellum length	13.243
5	Body length	6.02	0.316113		5	Body length	7.179	0.235548		5	Body length	8.868	1.21944		5	Body length	3.435	2.70713		5	Body length	8.176	0.534247		5	Body length	6.742	1.17665		5	Body length	8.008	1.81668		5	Body length	7.56	1.25185		5	Body length	11.673	1.9928		5	Body length	15.038	0.730749
	Flagellum length	1.903				Flagellum length	1.691				Flagellum length	10.814				Flagellum length	9.299				Flagellum length	4.368				Flagellum length	7.933				Flagellum length	14.548				Flagellum length	9.464				Flagellum length	23.262				Flagellum length	10.989
6	Body length	6.637	0.319572		6	Body length	5.679	0.597112		6	Body length	7.94	1.617		6	Body length	6.219	0.551375		6	Body length	6.765	0.809904		6	Body length	11.506	1.19738		6	Body length	7.209	0.500624		6	Body length	7.566	1.1549		6	Body length	14.924	0.124631		6	Body length	7.179	2.21089
	Flagellum length	2.121				Flagellum length	3.391				Flagellum length	12.839				Flagellum length	3.429				Flagellum length	5.479				Flagellum length	13.777				Flagellum length	3.609				Flagellum length	8.738				Flagellum length	1.86				Flagellum length	15.872
7	Body length	8.339	0.640724		7	Body length	7.787	0.194683		7	Body length	9.535	0.733613		7	Body length	6.054	1.02296		7	Body length	9.986	0.782295		7	Body length	11.036	1.3407		7	Body length	11.876	0.424638		7	Body length	6.902	1.49899		7	Body length	10.035	0.770802		7	Body length	8.245	1.91559
	Flagellum length	5.343				Flagellum length	1.516				Flagellum length	6.995				Flagellum length	6.193				Flagellum length	7.812				Flagellum length	14.796				Flagellum length	5.043				Flagellum length	10.346				Flagellum length	7.735				Flagellum length	15.794
8	Body length	6.795	0.237528		8	Body length	5.309	1.03503		8	Body length	5.504	0.596657		8	Body length	3.253	4.74762		8	Body length	7.398	0.786834		8	Body length	10.717	1.33946		8	Body length	7.372	0.39216		8	Body length	6.848	1.26241		8	Body length	6.018	0.885012		8	Body length	15.757	1.4339
	Flagellum length	1.614				Flagellum length	5.495				Flagellum length	3.284				Flagellum length	15.444				Flagellum length	5.821				Flagellum length	14.355				Flagellum length	2.891				Flagellum length	8.645				Flagellum length	5.326				Flagellum length	22.594
9	Body length	8.142	0.161508		9	Body length	5.594	0.427422		9	Body length	3.049	3.74287		9	Body length	8.446	1.93654		9	Body length	8.997	1.32811		9	Body length	8.114	1.50974		9	Body length	10.698	0.240512		9	Body length	9.722	1.40064		9	Body length	9.784	2.58146		9	Body length	10.471	1.06064
	Flagellum length	1.315				Flagellum length	2.391				Flagellum length	11.412				Flagellum length	16.356				Flagellum length	11.949				Flagellum length	12.25				Flagellum length	2.573				Flagellum length	13.617				Flagellum length	25.257				Flagellum length	11.106
10	Body length	4.241	0.718698		10	Body length	5.467	2.06969		10	Body length	6.175	1.05393		10	Body length	10.463	0.873172		10	Body length	6.459	0.775662		10	Body length	10.699	0.334517		10	Body length	7.98	1.03258		10	Body length	7.809	1.47612		10	Body length	21.213	1.04922		10	Body length	6.374	0.350329
	Flagellum length	3.048				Flagellum length	11.315				Flagellum length	6.508				Flagellum length	9.136				Flagellum length	5.01				Flagellum length	3.579				Flagellum length	8.24				Flagellum length	11.527				Flagellum length	22.257				Flagellum length	2.233
11	Body length	7.419	0.293436		11	Body length	7.866	0.399314		11	Body length	5.679	1.42472		11	Body length	5.025	1.80597		11	Body length	8.982	0.648074		11	Body length	9.726	1.34567		11	Body length	5.224	0.687596		11	Body length	5.998	2.21591		11	Body length	14.719	0.376588		11	Body length	15.834	0.730011
	Flagellum length	2.177				Flagellum length	3.141				Flagellum length	8.091				Flagellum length	9.075				Flagellum length	5.821				Flagellum length	13.088				Flagellum length	3.592				Flagellum length	13.291				Flagellum length	5.543				Flagellum length	11.559
12	Body length	8.075	0.287554		12	Body length	6.436	0.378807		12	Body length	4.282	3.89561		12	Body length	8.937	0.537317		12	Body length	8.241	1.89322		12	Body length	10.04	1.49273		12	Body length	6.252	0.377639		12	Body length	6.631	1.68044		12	Body length	16.95	0.496283		12	Body length	13.214	1.80634
	Flagellum length	2.322				Flagellum length	2.438				Flagellum length	16.681				Flagellum length	4.802				Flagellum length	15.602				Flagellum length	14.987				Flagellum length	2.361				Flagellum length	11.143				Flagellum length	8.412				Flagellum length	23.869
13	Body length	7.708	0.340166		13	Body length	6.507	0.225757		13	Body length	5.121	1.52392		13	Body length	4.08	2.17721		13	Body length	8.758	2.17458		13	Body length	6.408	1.04385		13	Body length	7.809	1.18684		13	Body length	8.582	0.844209		13	Body length	14.98	1.12777		13	Body length	6.733	2.88831
	Flagellum length	2.622				Flagellum length	1.469				Flagellum length	7.804				Flagellum length	8.883				Flagellum length	19.045				Flagellum length	6.689				Flagellum length	9.268				Flagellum length	7.245				Flagellum length	16.894				Flagellum length	19.447
14	Body length	6.069	0.432196		14	Body length	3.687	0.729862		14	Body length	7.847	1.72219		14	Body length	5.445	1.89789		14	Body length	6.885	2.06187		14	Body length	9.008	0.943273		14	Body length	7.303	0.605505		14	Body length	6.099	1.50992		14	Body length	15.221	1.00453		14	Body length	7.332	1.15166
	Flagellum length	2.623				Flagellum length	2.691				Flagellum length	13.514				Flagellum length	10.334				Flagellum length	14.196				Flagellum length	8.497				Flagellum length	4.422				Flagellum length	9.209				Flagellum length	15.29				Flagellum length	8.444
15	Body length	6.854	0.277648		15	Body length	5.874	0.505277		15	Body length	11.487	1.01219		15	Body length	4.995	2.47828		15	Body length	7.417	1.02656		15	Body length	8.475	0.908083		15	Body length	10.66	0.980019		15	Body length	8.05	1.24696		15	Body length	16.219	1.05777		15	Body length	14.715	0.640299
	Flagellum length	1.903				Flagellum length	2.968				Flagellum length	11.627				Flagellum length	12.379				Flagellum length	7.614				Flagellum length	7.696				Flagellum length	10.447				Flagellum length	10.038				Flagellum length	17.156				Flagellum length	9.422
16	Body length	7.474	0.305325		16	Body length	7.682	0.28339		16	Body length	3.935	1.62414		16	Body length	4.692	2.31436		16	Body length	8.293	2.53491		16	Body length	8.106	0.720824		16	Body length	7.484	1.02258		16	Body length	7.024	1.15105		16	Body length	8.878	1.38973		16	Body length	12.288	1.05916
	Flagellum length	2.282				Flagellum length	2.177				Flagellum length	6.391				Flagellum length	10.859				Flagellum length	21.022				Flagellum length	5.843				Flagellum length	7.653				Flagellum length	8.085				Flagellum length	12.338				Flagellum length	13.015
17	Body length	5.37	0.346369		17	Body length	6.135	0.26357		17	Body length	4.812	2.47943		17	Body length	3.956	2.6499		17	Body length	8.031	2.37193		17	Body length	9.148	1.86128		17	Body length	10.414	1.03563		17	Body length	7.219	1.895		17	Body length	20.074	1.53811		17	Body length	5.62	1.77989
	Flagellum length	1.86				Flagellum length	1.617				Flagellum length	11.931				Flagellum length	10.483				Flagellum length	19.049				Flagellum length	17.027				Flagellum length	10.785				Flagellum length	13.68				Flagellum length	30.876				Flagellum length	10.003
18	Body length	6.451	0.497907		18	Body length	5.231	0.219843		18	Body length	5.55	2.44324		18	Body length	6.506	0.925761		18	Body length	8.691	1.68255		18	Body length	8.186	1.06377		18	Body length	8.192	0.648193		18	Body length	5.648	2.19954		18	Body length	6.188	2.08662		18	Body length	16.214	1.25367
	Flagellum length	3.212				Flagellum length	1.15				Flagellum length	13.56				Flagellum length	6.023				Flagellum length	14.623				Flagellum length	8.708				Flagellum length	5.31				Flagellum length	12.423				Flagellum length	12.912				Flagellum length	20.327
19	Body length	6.283	0.203088		19	Body length	6.706	0.226066		19	Body length	5.565	1.33387		19	Body length	4.212	3.25024		19	Body length	10.469	1.60235		19	Body length	8.513	1.0054		19	Body length	6.105	1.4		19	Body length	5.432	1.60641		19	Body length	10.471	0.573202		19	Body length	7.219	2.63748
	Flagellum length	1.276				Flagellum length	1.516				Flagellum length	7.423				Flagellum length	13.69				Flagellum length	16.775				Flagellum length	8.559				Flagellum length	8.547				Flagellum length	8.726				Flagellum length	6.002				Flagellum length	19.04
20	Body length	7.662	0.301227		20	Body length	7.876	0.383824		20	Body length	5.936	1.93379		20	Body length	4.869	3.97494		20	Body length	7.28	1.09272		20	Body length	8.318	0.617817		20	Body length	8.445	0.970278		20	Body length	7.507	1.6053		20	Body length	3.806	3.31766		20	Body length	20.506	0.679508
	Flagellum length	2.308				Flagellum length	3.023				Flagellum length	11.479				Flagellum length	19.354				Flagellum length	7.955				Flagellum length	5.139				Flagellum length	8.194				Flagellum length	12.051				Flagellum length	12.627				Flagellum length	13.934
21	Body length	5.55	0.37045		21	Body length	6.777	0.417146		21	Body length	7.149	0.967968		21	Body length	8.212	1.42085		21	Body length	9.623	2.37119		21	Body length	9.516	1.67854		21	Body length	6.763	1.1211		21	Body length	8.888	1.28814		21	Body length	7.247	1.02277		21	Body length	11.37	1.5263
	Flagellum length	2.056				Flagellum length	2.827				Flagellum length	6.92				Flagellum length	11.668				Flagellum length	22.818				Flagellum length	15.973				Flagellum length	7.582				Flagellum length	11.449				Flagellum length	7.412				Flagellum length	17.354
22	Body length	7.353	0.236774		22	Body length	4.75	0.644		22	Body length	3.862	3.10383		22	Body length	7.927	0.254447		22	Body length	5.78	2.9737		22	Body length	9.432	0.389949		22	Body length	7.897	1.1926		22	Body length	6.297	1.9198		22	Body length	12.146	1.14392		22	Body length	5.57	1.15081
	Flagellum length	1.741				Flagellum length	3.059				Flagellum length	11.987				Flagellum length	2.017				Flagellum length	17.188				Flagellum length	3.678				Flagellum length	9.418				Flagellum length	12.089				Flagellum length	13.894				Flagellum length	6.41
23	Body length	5.45	0.263119		23	Body length	8.493	0.32309		23	Body length	5.489	1.80106		23	Body length	4.431	3.00767		23	Body length	6.463	1.5352		23	Body length	8.421	0.962712		23	Body length	10.603	0.591625		23	Body length	7.721	1.68385		23	Body length	14.593	1.64867		23	Body length	12.092	1.44815
	Flagellum length	1.434				Flagellum length	2.744				Flagellum length	9.886				Flagellum length	13.327				Flagellum length	9.922				Flagellum length	8.107				Flagellum length	6.273				Flagellum length	13.001				Flagellum length	24.059				Flagellum length	17.511
24	Body length	6.707	0.31907		24	Body length	8.117	0.442405		24	Body length	7.28	0.902198		24	Body length	6.729	0.620597		24	Body length	6.733	2.42656		24	Body length	9.022	0.33241		24	Body length	5.467	2.5632		24	Body length	9.476	1.22531		24	Body length	13.863	0.733103		24	Body length	15.005	1.44105
	Flagellum length	2.14				Flagellum length	3.591				Flagellum length	6.568				Flagellum length	4.176				Flagellum length	16.338				Flagellum length	2.999				Flagellum length	14.013				Flagellum length	11.611				Flagellum length	10.163				Flagellum length	21.623
25	Body length	4.982	0.320153		25	Body length	7.082	0.507201		25	Body length	7.439	0.938029		25	Body length	4.784	1.58487		25	Body length	8.109	0.838204		25	Body length	12.081	1.69895		25	Body length	5.57	1.79354		25	Body length	5.819	1.8156		25	Body length	15.608	0.886725		25	Body length	15.057	0.784951
	Flagellum length	1.595				Flagellum length	3.592				Flagellum length	6.978				Flagellum length	7.582				Flagellum length	6.797				Flagellum length	20.525				Flagellum length	9.99				Flagellum length	10.565				Flagellum length	13.84				Flagellum length	11.819
26	Body length	4.212	0.543922		26	Body length	5.911	0.266622		26	Body length	4.991	1.80004		26	Body length	5.933	2.68043		26	Body length	8.151	0.961722		26	Body length	7.553	1.5656		26	Body length	5.204	2.49481		26	Body length	10.043	0.598228		26	Body length	13.152	1.37553		26	Body length	5.26	1.53479
	Flagellum length	2.291				Flagellum length	1.576				Flagellum length	8.984				Flagellum length	15.903				Flagellum length	7.839				Flagellum length	11.825				Flagellum length	12.983				Flagellum length	6.008				Flagellum length	18.091				Flagellum length	8.073
27	Body length	7.024	0.406179		27	Body length	6.175	0.341053		27	Body length	3.945	1.68669		27	Body length	4.531	2.07901		27	Body length	7.738	0.961618		27	Body length	10.249	1.38179		27	Body length	7.772	1.44017		27	Body length	6.02	1.03306		27	Body length	13.448	1.13935		27	Body length	9.223	2.11406
	Flagellum length	2.853				Flagellum length	2.106				Flagellum length	6.654				Flagellum length	9.42				Flagellum length	7.441				Flagellum length	14.162				Flagellum length	11.193				Flagellum length	6.219				Flagellum length	15.322				Flagellum length	19.498
28	Body length	6.568	0.205999		28	Body length	5.413	0.307408		28	Body length	4.424	1.45773		28	Body length	6	1.49867		28	Body length	7.446	1.60905		28	Body length	6.619	1.70056		28	Body length	8.166	0.645359		28	Body length	7.335	1.24608		28	Body length	5.017	2.44788		28	Body length	14.594	1.16603
	Flagellum length	1.353				Flagellum length	1.664				Flagellum length	6.449				Flagellum length	8.992				Flagellum length	11.981				Flagellum length	11.256				Flagellum length	5.27				Flagellum length	9.14				Flagellum length	12.281				Flagellum length	17.017
29	Body length	5.091	3.01395		29	Body length	6.332	0.256791		29	Body length	4.993	1.86882		29	Body length	5.153	1.09684		29	Body length	8.186	1.26667		29	Body length	11.159	0.900618		29	Body length	8.588	1.068		29	Body length	8.166	0.82121		29	Body length	7.507	1.54656		29	Body length	6.257	2.43647
	Flagellum length	15.344				Flagellum length	1.626				Flagellum length	9.331				Flagellum length	5.652				Flagellum length	10.369				Flagellum length	10.05				Flagellum length	9.172				Flagellum length	6.706				Flagellum length	11.61				Flagellum length	15.245
30	Body length	7.095	0.387456		30	Body length	8.776	0.278601		30	Body length	4.459	2.13142		30	Body length	4.212	1.80532		30	Body length	6.18	1.07508		30	Body length	10.001	1.19208		30	Body length	8.348	0.702444		30	Body length	5.58	1.31004		30	Body length	15.836	0.314158		30	Body length	13.406	1.2569
	Flagellum length	2.749				Flagellum length	2.445				Flagellum length	9.504				Flagellum length	7.604				Flagellum length	6.644				Flagellum length	11.922				Flagellum length	5.864				Flagellum length	7.31				Flagellum length	4.975				Flagellum length	16.85
31	Body length	7.38	0.242141		31	Body length	5.278	0.297272		31	Body length	5.103	1.87184		31	Body length	7.626	0.807763		31	Body length	7.423	0.936549		31	Body length	9.516	1.67339		31	Body length	10.047	1.20245		31	Body length	5.45	1.70165		31	Body length	15.546	1.20758		31	Body length	18.245	0.913237
	Flagellum length	1.787				Flagellum length	1.569				Flagellum length	9.552				Flagellum length	6.16				Flagellum length	6.952				Flagellum length	15.924				Flagellum length	12.081				Flagellum length	9.274				Flagellum length	18.773				Flagellum length	16.662
32	Body length	6.742	0.473153		32	Body length	5.492	0.410597		32	Body length	5.869	1.47742		32	Body length	6.654	1.6596		32	Body length	8.817	0.987638		32	Body length	9.785	1.28503		32	Body length	8.511	1.20867		32	Body length	7.325	1.15836		32	Body length	15.689	1.1111		32	Body length	6.884	1.53864
	Flagellum length	3.19				Flagellum length	2.255				Flagellum length	8.671				Flagellum length	11.043				Flagellum length	8.708				Flagellum length	12.574				Flagellum length	10.287				Flagellum length	8.485				Flagellum length	17.432				Flagellum length	10.592
33	Body length	7.847	0.406525		33	Body length	6.267	0.387586		33	Body length	6.813	1.83664		33	Body length	6.421	0.925557		33	Body length	7.56	0.906746		33	Body length	8.459	0.208535		33	Body length	8.332	1.08689		33	Body length	7.132	1.36441		33	Body length	8.067	1.15061		33	Body length	12.125	0.569072
	Flagellum length	3.19				Flagellum length	2.429				Flagellum length	12.513				Flagellum length	5.943				Flagellum length	6.855				Flagellum length	1.764				Flagellum length	9.056				Flagellum length	9.731				Flagellum length	9.282				Flagellum length	6.9
34	Body length	10.75	0.138512		34	Body length	5.657	0.497083		34	Body length	3.744	1.66426		34	Body length	5.047	1.64672		34	Body length	8.001	1.50194		34	Body length	11.1	1.43207		34	Body length	6.125	1.3551		34	Body length	6.563	1.09477		34	Body length	19.685	1.07361		34	Body length	6.586	0.737625
	Flagellum length	1.489				Flagellum length	2.812				Flagellum length	6.231				Flagellum length	8.311				Flagellum length	12.017				Flagellum length	15.896				Flagellum length	8.3				Flagellum length	7.185				Flagellum length	21.134				Flagellum length	4.858
35	Body length	6.532	0.273576		35	Body length	6.134	0.657809		35	Body length	8.849	0.658492		35	Body length	4.943	1.54461		35	Body length	7.784	1.62577		35	Body length	9.88	1.75789		35	Body length	8.312	1.74591		35	Body length	7.247	1.02208		35	Body length	12.455	1.4501		35	Body length	13.701	1.16663
	Flagellum length	1.787				Flagellum length	4.035				Flagellum length	5.827				Flagellum length	7.635				Flagellum length	12.655				Flagellum length	17.368				Flagellum length	14.512				Flagellum length	7.407				Flagellum length	18.061				Flagellum length	15.984
36	Body length	6.995	0.175411		36	Body length	6.706	0.363555		36	Body length	8.885	1.89195		36	Body length	3.647	2.01042		36	Body length	7.044	1.6881		36	Body length	9.114	1.13485		36	Body length	7.784	0.902364		36	Body length	6.069	0.970835		36	Body length	8.166	0.672177		36	Body length	7.273	0.714011
	Flagellum length	1.227				Flagellum length	2.438				Flagellum length	16.81				Flagellum length	7.332				Flagellum length	11.891				Flagellum length	10.343				Flagellum length	7.024				Flagellum length	5.892				Flagellum length	5.489				Flagellum length	5.193
37	Body length	7.173	0.222362		37	Body length	6.069	0.634536		37	Body length	8.695	1.3188		37	Body length	15.955	1.13469		37	Body length	8.917	1.04822		37	Body length	8.449	0.396142		37	Body length	6.421	1.47687		37	Body length	8.937	1.21931		37	Body length	5.335	2.48304		37	Body length	7.413	0.511264
	Flagellum length	1.595				Flagellum length	3.851				Flagellum length	11.467				Flagellum length	18.104				Flagellum length	9.347				Flagellum length	3.347				Flagellum length	9.483				Flagellum length	10.897				Flagellum length	13.247				Flagellum length	3.79
38	Body length	6.563	0.453756		38	Body length	7.362	0.302635		38	Body length	5.48	2.18996		38	Body length	11.559	0.751882		38	Body length	7.397	2.1702		38	Body length	10.703	1.57591		38	Body length	8.27	0.96058		38	Body length	6.884	1.43768		38	Body length	14.642	1.1719		38	Body length	6.885	0.70138
	Flagellum length	2.978				Flagellum length	2.228				Flagellum length	12.001				Flagellum length	8.691				Flagellum length	16.053				Flagellum length	16.867				Flagellum length	7.944				Flagellum length	9.897				Flagellum length	17.159				Flagellum length	4.829
39	Body length	6.763	0.494159		39	Body length	7.932	0.312532		39	Body length	4.725	1.94603		39	Body length	5.998	2.21757		39	Body length	8.578	0.784565		39	Body length	10.334	1.32001		39	Body length	8.823	0.484982		39	Body length	5.657	1.82871		39	Body length	8.636	1.17879		39	Body length	13.211	1.04844
	Flagellum length	3.342				Flagellum length	2.479				Flagellum length	9.195				Flagellum length	13.301				Flagellum length	6.73				Flagellum length	13.641				Flagellum length	4.279				Flagellum length	10.345				Flagellum length	10.18				Flagellum length	13.851
40	Body length	5.854	0.365562		40	Body length	6.772	1.24276		40	Body length	4.657	2.29461		40	Body length	3.382	3.05174		40	Body length	7.507	3.43946		40	Body length	9.584	1.97767		40	Body length	8.785	1.34889		40	Body length	8.395	0.99726		40	Body length	9.962	0.64997		40	Body length	19.172	1.1714
	Flagellum length	2.14				Flagellum length	8.416				Flagellum length	10.686				Flagellum length	10.321				Flagellum length	25.82				Flagellum length	18.954				Flagellum length	11.85				Flagellum length	8.372				Flagellum length	6.475				Flagellum length	22.458
41	Body length	7.164	0.459659		41	Body length	6.135	1.2621		41	Body length	7.646	0.706382		41	Body length	16.513	0.600497		41	Body length	6.759	2.32105		41	Body length	10.29	1.28076		41	Body length	7.988	2.42364		41	Body length	6.267	1.07946		41	Body length	17.018	0.4943		41	Body length	7.724	1.09089
	Flagellum length	3.293				Flagellum length	7.743				Flagellum length	5.401				Flagellum length	9.916				Flagellum length	15.688				Flagellum length	13.179				Flagellum length	19.36				Flagellum length	6.765				Flagellum length	8.412				Flagellum length	8.426
42	Body length	4.795	0.274244		42	Body length	7.851	0.385046		42	Body length	4.902	1.64912		42	Body length	4.705	0.850159		42	Body length	8.333	0.604344		42	Body length	10.59	1.28763		42	Body length	7.019	0.820915		42	Body length	5.652	0.863057		42	Body length	8.136	1.0912		42	Body length	16.677	1.09894
	Flagellum length	1.315				Flagellum length	3.023				Flagellum length	8.084				Flagellum length	4				Flagellum length	5.036				Flagellum length	13.636				Flagellum length	5.762				Flagellum length	4.878				Flagellum length	8.878				Flagellum length	18.327
43	Body length	6.419	0.732669		43	Body length	6.747	0.236401		43	Body length	4.394	2.764		43	Body length	5.065	0.817177		43	Body length	8.332	2.24328		43	Body length	11.894	1.58424		43	Body length	9.852	1.26106		43	Body length	5.808	2.06491		43	Body length	17.663	0.24039		43	Body length	13.303	1.29587
	Flagellum length	4.703				Flagellum length	1.595				Flagellum length	12.145				Flagellum length	4.139				Flagellum length	18.691				Flagellum length	18.843				Flagellum length	12.424				Flagellum length	11.993				Flagellum length	4.246				Flagellum length	17.239
44	Body length	4.424	0.592676		44	Body length	5.936	1.96614		44	Body length	5.46	1.09011		44	Body length	5.614	1.19451		44	Body length	7.026	0.701252		44	Body length	7.927	1.23527		44	Body length	8.421	0.966275		44	Body length	6.596	0.859763		44	Body length	8.844	2.22354		44	Body length	17.063	1.12987
	Flagellum length	2.622				Flagellum length	11.671				Flagellum length	5.952				Flagellum length	6.706				Flagellum length	4.927				Flagellum length	9.792				Flagellum length	8.137				Flagellum length	5.671				Flagellum length	19.665				Flagellum length	19.279
45	Body length	5.428	0.449889		45	Body length	6.854	0.237234		45	Body length	4.366	2.50916		45	Body length	4.345	1.35351		45	Body length	8.02	1.67307		45	Body length	8.988	2.56498		45	Body length	7.335	1.71302		45	Body length	6.302	1.05744		45	Body length	12.609	0.611706		45	Body length	7.911	1.66919
	Flagellum length	2.442				Flagellum length	1.626				Flagellum length	10.955				Flagellum length	5.881				Flagellum length	13.418				Flagellum length	23.054				Flagellum length	12.565				Flagellum length	6.664				Flagellum length	7.713				Flagellum length	13.205
46	Body length	5.635	0.254481		46	Body length	6.045	0.254094		46	Body length	3.577	2.05871		46	Body length	8.66	0.280485		46	Body length	7.439	2.97621		46	Body length	9.33	1.16602		46	Body length	9.184	0.86814		46	Body length	7.736	1.51383		46	Body length	16.695	1.09967		46	Body length	6.374	1.91842
	Flagellum length	1.434				Flagellum length	1.536				Flagellum length	7.364				Flagellum length	2.429				Flagellum length	22.14				Flagellum length	10.879				Flagellum length	7.973				Flagellum length	11.711				Flagellum length	18.359				Flagellum length	12.228
47	Body length	4.993	0.709994		47	Body length	4.531	0.324211		47	Body length	11.996	0.541347		47	Body length	6.135	2.81972		47	Body length	4.716	3.35284		47	Body length	9.99	1.11351		47	Body length	8.678	1.16813		47	Body length	8.958	0.983255		47	Body length	6.871	2.02984		47	Body length	14.724	1.60554
	Flagellum length	3.545				Flagellum length	1.469				Flagellum length	6.494				Flagellum length	17.299				Flagellum length	15.812				Flagellum length	11.124				Flagellum length	10.137				Flagellum length	8.808				Flagellum length	13.947				Flagellum length	23.64
48	Body length	5.58	0.180824		48	Body length	4.845	0.533127		48	Body length	8.499	0.313566		48	Body length	4.531	1.03884		48	Body length	6.463	1.47006		48	Body length	6.444	0.609094		48	Body length	6.766	0.895359		48	Body length	6.706	1.73919		48	Body length	9.624	1.16926		48	Body length	10.422	1.96536
	Flagellum length	1.009				Flagellum length	2.583				Flagellum length	2.665				Flagellum length	4.707				Flagellum length	9.501				Flagellum length	3.925				Flagellum length	6.058				Flagellum length	11.663				Flagellum length	11.253				Flagellum length	20.483
49	Body length	5.807	0.562941		49	Body length	7.093	0.495418		49	Body length	4.725	1.85651		49	Body length	8.937	1.28925		49	Body length	7.134	3.27488		49	Body length	11.625	2.16826		49	Body length	6.406	0.93631		49	Body length	5.819	0.993642		49	Body length	8.493	1.47498		49	Body length	15.479	1.07345
	Flagellum length	3.269				Flagellum length	3.514				Flagellum length	8.772				Flagellum length	11.522				Flagellum length	23.363				Flagellum length	25.206				Flagellum length	5.998				Flagellum length	5.782				Flagellum length	12.527				Flagellum length	16.616
50	Body length	4.962	0.346231		50	Body length	7.106	0.261751		50	Body length	5.75	1.04435		50	Body length	12.439	0.911568		50	Body length	7.662	0.39846		50	Body length	8.102	0.74821		50	Body length	7.017	2.03178		50	Body length	6.706	1.84834		50	Body length	9.937	1.36752		50	Body length	18.888	0.642048
	Flagellum length	1.718				Flagellum length	1.86				Flagellum length	6.005				Flagellum length	11.339				Flagellum length	3.053				Flagellum length	6.062				Flagellum length	14.257				Flagellum length	12.395				Flagellum length	13.589				Flagellum length	12.127
51	Body length	3.117	5.29804		51	Body length	7.082	0.33338		51	Body length	5.7	1.0714		51	Body length	7.856	0.51362		51	Body length	6.496	1.63116		51	Body length	6.451	1.10557		51	Body length	9.934	1.4854		51	Body length	8.621	0.960793		51	Body length	14.023	0.517792		51	Body length	14.85	1.35219
	Flagellum length	16.514				Flagellum length	2.361				Flagellum length	6.107				Flagellum length	4.035				Flagellum length	10.596				Flagellum length	7.132				Flagellum length	14.756				Flagellum length	8.283				Flagellum length	7.261				Flagellum length	20.08
52	Body length	6.941	0.351823		52	Body length	6.331	0.207708		52	Body length	4.993	2.90667		52	Body length	13.659	0.764844		52	Body length	6.394	2.1406		52	Body length	5.757	1.93521		52	Body length	9.415	0.458524		52	Body length	6.387	1.83138		52	Body length	19.556	0.603702		52	Body length	13.813	1.61819
	Flagellum length	2.442				Flagellum length	1.315				Flagellum length	14.513				Flagellum length	10.447				Flagellum length	13.687				Flagellum length	11.141				Flagellum length	4.317				Flagellum length	11.697				Flagellum length	11.806				Flagellum length	22.352
53	Body length	3.649	2.64374		53	Body length	9.015	0.295618		53	Body length	5.155	1.68943		53	Body length	6.375	0.273098		53	Body length	10.603	0.76186		53	Body length	6.86	1.80875		53	Body length	7.276	0.843458		53	Body length	5.462	1.13127		53	Body length	14.005	0.921599		53	Body length	9.49	1.36228
	Flagellum length	9.647				Flagellum length	2.665				Flagellum length	8.709				Flagellum length	1.741				Flagellum length	8.078				Flagellum length	12.408				Flagellum length	6.137				Flagellum length	6.179				Flagellum length	12.907				Flagellum length	12.928
54	Body length	5.605	0.494202		54	Body length	3.841	1.67014		54	Body length	4.709	1.11191		54	Body length	7.604	0.880852		54	Body length	6.394	1.95058		54	Body length	7.566	1.37721		54	Body length	6.099	1.73504		54	Body length	8.757	1.16558		54	Body length	17.352	1.26642		54	Body length	8.054	0.382295
	Flagellum length	2.77				Flagellum length	6.415				Flagellum length	5.236				Flagellum length	6.698				Flagellum length	12.472				Flagellum length	10.42				Flagellum length	10.582				Flagellum length	10.207				Flagellum length	21.975				Flagellum length	3.079
55	Body length	7.708	0.347691		55	Body length	6.013	0.553301		55	Body length	8.08	1.17698		55	Body length	4.869	1.53563		55	Body length	6.379	1.69368		55	Body length	7.331	1.22903		55	Body length	7.566	1.3258		55	Body length	6.362	1.03678		55	Body length	11.505	0.172273		55	Body length	16.984	1.62677
	Flagellum length	2.68				Flagellum length	3.327				Flagellum length	9.51				Flagellum length	7.477				Flagellum length	10.804				Flagellum length	9.01				Flagellum length	10.031				Flagellum length	6.596				Flagellum length	1.982				Flagellum length	27.629
56	Body length	6.649	0.235975		56	Body length	5.738	0.456954		56	Body length	5.892	1.21198		56	Body length	4.147	1.87147		56	Body length	8.768	0.585424		56	Body length	7.168	2.38449		56	Body length	7.273	1.14231		56	Body length	6.228	1.18031		56	Body length	17.744	1.11824		56	Body length	15.836	1.29357
	Flagellum length	1.569				Flagellum length	2.622				Flagellum length	7.141				Flagellum length	7.761				Flagellum length	5.133				Flagellum length	17.092				Flagellum length	8.308				Flagellum length	7.351				Flagellum length	19.842				Flagellum length	20.485
57	Body length	7.668	0.361242		57	Body length	7.201	1.37078		57	Body length	5.952	0.940356		57	Body length	3.88	2.80103		57	Body length	6.801	0.723864		57	Body length	7.364	0.673819		57	Body length	8.468	1.10947		57	Body length	5.055	1.46152		57	Body length	6.018	1.0432		57	Body length	17.47	1.13503
	Flagellum length	2.77				Flagellum length	9.871				Flagellum length	5.597				Flagellum length	10.868				Flagellum length	4.923				Flagellum length	4.962				Flagellum length	9.395				Flagellum length	7.388				Flagellum length	6.278				Flagellum length	19.829
58	Body length	4.159	0.484972		58	Body length	5.643	0.161793		58	Body length	5.78	1.33218		58	Body length	14.034	1.29877		58	Body length	9.067	1.25389		58	Body length	6.913	0.613337		58	Body length	9.005	0.298279		58	Body length	7.213	0.636767		58	Body length	17.633	0.561334		58	Body length	16.852	1.25665
	Flagellum length	2.017				Flagellum length	0.913				Flagellum length	7.7				Flagellum length	18.227				Flagellum length	11.369				Flagellum length	4.24				Flagellum length	2.686				Flagellum length	4.593				Flagellum length	9.898				Flagellum length	21.177
59	Body length	2.941	0.447127		59	Body length	6.825	0.42315		59	Body length	4.657	1.3397		59	Body length	15.614	0.646727		59	Body length	8.271	0.895176		59	Body length	6.172	1.75162		59	Body length	5.36	1.48209		59	Body length	9.197	0.9726		59	Body length	14.441	0.585486		59	Body length	17.835	0.550771
	Flagellum length	1.315				Flagellum length	2.888				Flagellum length	6.239				Flagellum length	10.098				Flagellum length	7.404				Flagellum length	10.811				Flagellum length	7.944				Flagellum length	8.945				Flagellum length	8.455				Flagellum length	9.823
60	Body length	5.881	0.339568		60	Body length	5.663	0.238919		60	Body length	15.425	0.452707		60	Body length	9.427	0.995863		60	Body length	6.496	1.09883		60	Body length	8.054	2.21083		60	Body length	9.219	0.605923		60	Body length	5.362	2.674		60	Body length	8.588	1.14369		60	Body length	16.978	1.001
	Flagellum length	1.997				Flagellum length	1.353				Flagellum length	6.983				Flagellum length	9.388				Flagellum length	7.138				Flagellum length	17.806				Flagellum length	5.586				Flagellum length	14.338				Flagellum length	9.822				Flagellum length	16.995
61	Body length	6.193	0.700468		61	Body length	5.065	0.445212		61	Body length	6.172	1.03872		61	Body length	5.42	0.784871		61	Body length	6.995	0.801144		61	Body length	8.588	0.249185		61	Body length	7.275	1.18942		61	Body length	5.422	1.455		61	Body length	15.135	1.06772		61	Body length	14.367	0.332428
	Flagellum length	4.338				Flagellum length	2.255				Flagellum length	6.411				Flagellum length	4.254				Flagellum length	5.604				Flagellum length	2.14				Flagellum length	8.653				Flagellum length	7.889				Flagellum length	16.16				Flagellum length	4.776
62	Body length	5.881	0.271212		62	Body length	7.155	0.301747		62	Body length	4.114	3.85926		62	Body length	9.316	0.28231		62	Body length	6.777	1.73971		62	Body length	8.421	1.01235		62	Body length	7.715	0.842903		62	Body length	6.894	1.52611		62	Body length	16.02	1.08477		62	Body length	11.272	1.23394
	Flagellum length	1.595				Flagellum length	2.159				Flagellum length	15.877				Flagellum length	2.63				Flagellum length	11.79				Flagellum length	8.525				Flagellum length	6.503				Flagellum length	10.521				Flagellum length	17.378				Flagellum length	13.909
63	Body length	6.374	0.150141		63	Body length	8.21	0.198051		63	Body length	6.125	1.23935		63	Body length	14.037	1.35905		63	Body length	7.897	1.36482		63	Body length	7.003	0.567471		63	Body length	6.469	1.02102		63	Body length	9.663	1.17396		63	Body length	18.99	0.802738		63	Body length	15.465	1.03537
	Flagellum length	0.957				Flagellum length	1.626				Flagellum length	7.591				Flagellum length	19.077				Flagellum length	10.778				Flagellum length	3.974				Flagellum length	6.605				Flagellum length	11.344				Flagellum length	15.244				Flagellum length	16.012
64	Body length	5.539	0.207619		64	Body length	5.413	0.447996		64	Body length	4.549	2.57463		64	Body length	4.742	0.839097		64	Body length	8.395	1.44967		64	Body length	6.469	1.74061		64	Body length	13.54	0.538257		64	Body length	7.231	1.10082		64	Body length	14.88	0.854167		64	Body length	9.663	1.1721
	Flagellum length	1.15				Flagellum length	2.425				Flagellum length	11.712				Flagellum length	3.979				Flagellum length	12.17				Flagellum length	11.26				Flagellum length	7.288				Flagellum length	7.96				Flagellum length	12.71				Flagellum length	11.326
65	Body length	4.62	0.27619		65	Body length	7.164	0.367113		65	Body length	5.605	1.74273		65	Body length	6.484	0.487045		65	Body length	10.086	2.10847		65	Body length	9.709	1.1889		65	Body length	6.813	0.946132		65	Body length	7.804	0.653895		65	Body length	9.842	1.84993		65	Body length	17.934	0.953942
	Flagellum length	1.276				Flagellum length	2.63				Flagellum length	9.768				Flagellum length	3.158				Flagellum length	21.266				Flagellum length	11.543				Flagellum length	6.446				Flagellum length	5.103				Flagellum length	18.207				Flagellum length	17.108
66	Body length	5.28	0.287121		66	Body length	6.263	0.487466		66	Body length	4.533	0.777189		66	Body length	3.733	4.26467		66	Body length	7.847	1.0051		66	Body length	9.826	1.47822		66	Body length	8.829	1.55748		66	Body length	11.702	0.643394		66	Body length	4.154	5.77203		66	Body length	6.965	2.22656
	Flagellum length	1.516				Flagellum length	3.053				Flagellum length	3.523				Flagellum length	15.92				Flagellum length	7.887				Flagellum length	14.525				Flagellum length	13.751				Flagellum length	7.529				Flagellum length	23.977				Flagellum length	15.508
67	Body length	6.837	0.166886		67	Body length	6.924	1.07149		67	Body length	3.637	1.82706		67	Body length	6.362	0.735461		67	Body length	9.41	1.32508		67	Body length	8.27	0.930713		67	Body length	6.617	0.996524		67	Body length	10.785	1.16115		67	Body length	19.944	1.27497		67	Body length	15.056	1.2243
	Flagellum length	1.141				Flagellum length	7.419				Flagellum length	6.645				Flagellum length	4.679				Flagellum length	12.469				Flagellum length	7.697				Flagellum length	6.594				Flagellum length	12.523				Flagellum length	25.428				Flagellum length	18.433
68	Body length	7.082	0.243434		68	Body length	4.282	0.685894		68	Body length	16.783	0.870941		68	Body length	5.548	1.03713		68	Body length	6.055	1.11247		68	Body length	9.751	0.892524		68	Body length	9.654	0.807023		68	Body length	5.729	1.98743		68	Body length	7.517	0.811627		68	Body length	15.247	0.843445
	Flagellum length	1.724				Flagellum length	2.937				Flagellum length	14.617				Flagellum length	5.754				Flagellum length	6.736				Flagellum length	8.703				Flagellum length	7.791				Flagellum length	11.386				Flagellum length	6.101				Flagellum length	12.86
69	Body length	6.055	0.380512		69	Body length	5.512	1.32928		69	Body length	4.722	1.91487		69	Body length	4.037	0.854595		69	Body length	8.069	0.45681		69	Body length	8.572	1.51178		69	Body length	7.417	1.05622		69	Body length	6.576	2.60341		69	Body length	8.132	0.85969		69	Body length	12.611	1.10253
	Flagellum length	2.304				Flagellum length	7.327				Flagellum length	9.042				Flagellum length	3.45				Flagellum length	3.686				Flagellum length	12.959				Flagellum length	7.834				Flagellum length	17.12				Flagellum length	6.991				Flagellum length	13.904
70	Body length	5.326	0.409688		70	Body length	10.415	0.263082		70	Body length	4.291	2.02051		70	Body length	15.209	1.07233		70	Body length	7.336	1.06761		70	Body length	8.588	0.283884		70	Body length	9.114	0.481128		70	Body length	6.469	0.608595		70	Body length	8.954	1.42205		70	Body length	16.045	1.31493
	Flagellum length	2.182				Flagellum length	2.74				Flagellum length	8.67				Flagellum length	16.309				Flagellum length	7.832				Flagellum length	2.438				Flagellum length	4.385				Flagellum length	3.937				Flagellum length	12.733				Flagellum length	21.098
71	Body length	6.66	0.375826		71	Body length	6.458	0.334314		71	Body length	6.387	0.543448		71	Body length	9.333	0.962499		71	Body length	6.374	1.89175		71	Body length	8.617	2.18011		71	Body length	9.918	1.26417		71	Body length	6.317	2.0019		71	Body length	14.545	1.29969		71	Body length	6.451	2.1237
	Flagellum length	2.503				Flagellum length	2.159				Flagellum length	3.471				Flagellum length	8.983				Flagellum length	12.058				Flagellum length	18.786				Flagellum length	12.538				Flagellum length	12.646				Flagellum length	18.904				Flagellum length	13.7
72	Body length	8.743	0.267643		72	Body length	7.804	0.302537		72	Body length	5.413	1.81286		72	Body length	5.556	1.68988		72	Body length	8.308	1.30994		72	Body length	8.488	1.48822		72	Body length	9.875	1.088		72	Body length	9.193	0.805939		72	Body length	12.699	0.535003		72	Body length	16.871	1.09833
	Flagellum length	2.34				Flagellum length	2.361				Flagellum length	9.813				Flagellum length	9.389				Flagellum length	10.883				Flagellum length	12.632				Flagellum length	10.744				Flagellum length	7.409				Flagellum length	6.794				Flagellum length	18.53
73	Body length	4.574	0.355488		73	Body length	5.945	0.343482		73	Body length	4.629	1.11082		73	Body length	4.679	1.89506		73	Body length	8.074	1.20473		73	Body length	8.23	2.71337		73	Body length	11.963	0.5461		73	Body length	7.849	0.132246		73	Body length	8.392	0.987846		73	Body length	14.977	1.75903
	Flagellum length	1.626				Flagellum length	2.042				Flagellum length	5.142				Flagellum length	8.867				Flagellum length	9.727				Flagellum length	22.331				Flagellum length	6.533				Flagellum length	1.038				Flagellum length	8.29				Flagellum length	26.345
74	Body length	7.155	0.301747		74	Body length	5.347	0.513185		74	Body length	6.576	1.98601		74	Body length	4.722	2.75349		74	Body length	7.736	2.9629		74	Body length	9.561	0.796256		74	Body length	5.792	2.62707		74	Body length	5.233	2.13568		74	Body length	10.51	0.602664		74	Body length	17.917	1.08534
	Flagellum length	2.159				Flagellum length	2.744				Flagellum length	13.06				Flagellum length	13.002				Flagellum length	22.921				Flagellum length	7.613				Flagellum length	15.216				Flagellum length	11.176				Flagellum length	6.334				Flagellum length	19.446
75	Body length	8.332	0.282405		75	Body length	4.212	0.503561		75	Body length	5.4	2.0413		75	Body length	4.883	2.32316		75	Body length	6.89	0.476633		75	Body length	10.119	2.01423		75	Body length	7.488	0.63101		75	Body length	6.742	1.64907		75	Body length	8.176	2.63564		75	Body length	17.712	0.98357
	Flagellum length	2.353				Flagellum length	2.121				Flagellum length	11.023				Flagellum length	11.344				Flagellum length	3.284				Flagellum length	20.382				Flagellum length	4.725				Flagellum length	11.118				Flagellum length	21.549				Flagellum length	17.421
76	Body length	7.62	0.348163		76	Body length	7.343	0.295928		76	Body length	4.017	2.9059		76	Body length	5.848	2.70058		76	Body length	6.545	1.52284		76	Body length	12.81	1.18587		76	Body length	9.595	0.927671		76	Body length	8.192	1.09888		76	Body length	22.643	1.02509		76	Body length	14.937	1.17393
	Flagellum length	2.653				Flagellum length	2.173				Flagellum length	11.673				Flagellum length	15.793				Flagellum length	9.967				Flagellum length	15.191				Flagellum length	8.901				Flagellum length	9.002				Flagellum length	23.211				Flagellum length	17.535
77	Body length	7.804	0.172476		77	Body length	8.171	0.237425		77	Body length	4.341	2.87445		77	Body length	5.911	0.36762		77	Body length	6.135	2.06569		77	Body length	9.764	1.729		77	Body length	8.785	0.92601		77	Body length	7.604	1.18188		77	Body length	8.549	2.61411		77	Body length	15.471	1.32577
	Flagellum length	1.346				Flagellum length	1.94				Flagellum length	12.478				Flagellum length	2.173				Flagellum length	12.673				Flagellum length	16.882				Flagellum length	8.135				Flagellum length	8.987				Flagellum length	22.348				Flagellum length	20.511
78	Body length	6.105	0.297461		78	Body length	7.269	0.27748		78	Body length	5.309	1.09173		78	Body length	4.087	1.05236		78	Body length	9.871	1.1161		78	Body length	10.531	1.24167		78	Body length	5.62	1.87473		78	Body length	7.974	1.89428		78	Body length	24.232	1.2212		78	Body length	12.963	1.6929
	Flagellum length	1.816				Flagellum length	2.017				Flagellum length	5.796				Flagellum length	4.301				Flagellum length	11.017				Flagellum length	13.076				Flagellum length	10.536				Flagellum length	15.105				Flagellum length	29.592				Flagellum length	21.945
79	Body length	7.369	0.515538		79	Body length	6.16	0.44724		79	Body length	5.184	2.79186		79	Body length	6.18	1.2411		79	Body length	9.535	1.85003		79	Body length	11.681	1.64541		79	Body length	7.43	1.18668		79	Body length	8.421	0.803943		79	Body length	14.552	0.923172		79	Body length	8.482	1.95225
	Flagellum length	3.799				Flagellum length	2.755				Flagellum length	14.473				Flagellum length	7.67				Flagellum length	17.64				Flagellum length	19.22				Flagellum length	8.817				Flagellum length	6.77				Flagellum length	13.434				Flagellum length	16.559
80	Body length	5.447	0.298513		80	Body length	6.831	0.243595		80	Body length	4.742	1.49494		80	Body length	4.574	3.34718		80	Body length	7.387	0.555977		80	Body length	9.683	1.4825		80	Body length	8	0.641625		80	Body length	6.331	1.69089		80	Body length	8.513	0.728533		80	Body length	20.807	0.633393
	Flagellum length	1.626				Flagellum length	1.664				Flagellum length	7.089				Flagellum length	15.31				Flagellum length	4.107				Flagellum length	14.355				Flagellum length	5.133				Flagellum length	10.705				Flagellum length	6.202				Flagellum length	13.179
81	Body length	6.781	0.295237		81	Body length	4.017	2.77072		81	Body length	5.428	0.975866		81	Body length	4.993	1.00561		81	Body length	8.733	1.99782		81	Body length	8.563	0.989139		81	Body length	8.513	1.05263		81	Body length	5.681	1.55219		81	Body length	16.932	1.07105		81	Body length	7.708	3.08887
	Flagellum length	2.002				Flagellum length	11.13				Flagellum length	5.297				Flagellum length	5.021				Flagellum length	17.447				Flagellum length	8.47				Flagellum length	8.961				Flagellum length	8.818				Flagellum length	18.135				Flagellum length	23.809
82	Body length	8.387	1.96769		82	Body length	5.249	0.271671		82	Body length	7.046	1.10233		82	Body length	6.965	0.185499		82	Body length	8.604	0.926778		82	Body length	6.193	0.537219		82	Body length	6.995	1.63059		82	Body length	5.938	1.55894		82	Body length	14.561	1.53163		82	Body length	19.492	0.6634
	Flagellum length	16.503				Flagellum length	1.426				Flagellum length	7.767				Flagellum length	1.292				Flagellum length	7.974				Flagellum length	3.327				Flagellum length	11.406				Flagellum length	9.257				Flagellum length	22.302				Flagellum length	12.931
83	Body length	4.857	4.89664		83	Body length	6.972	1.11776		83	Body length	7.129	0.527704		83	Body length	6.14	1.3715		83	Body length	9.813	0.335983		83	Body length	10.437	2.47197		83	Body length	9.764	1.28175		83	Body length	7.407	1.16957		83	Body length	12.566	1.47406		83	Body length	8.678	0.534224
	Flagellum length	23.783				Flagellum length	7.793				Flagellum length	3.762				Flagellum length	8.421				Flagellum length	3.297				Flagellum length	25.8				Flagellum length	12.515				Flagellum length	8.663				Flagellum length	18.523				Flagellum length	4.636
84	Body length	7.276	0.385239		84	Body length	4.952	0.534935		84	Body length	4.477	0.594371		84	Body length	9.701	0.75085		84	Body length	8.132	0.687039		84	Body length	8.706	0.622789		84	Body length	8.958	1.13787		84	Body length	6.14	1.67752		84	Body length	17.181	1.62755		84	Body length	17.8	1.33815
	Flagellum length	2.803				Flagellum length	2.649				Flagellum length	2.661				Flagellum length	7.284				Flagellum length	5.587				Flagellum length	5.422				Flagellum length	10.193				Flagellum length	10.3				Flagellum length	27.963				Flagellum length	23.819
85	Body length	6.065	0.283265		85	Body length	5.827	0.386992		85	Body length	11.304	0.939402		85	Body length	6.14	1.17459		85	Body length	6.71	1.23458		85	Body length	5.957	1.0601		85	Body length	6.86	0.429883		85	Body length	9.042	1.38653		85	Body length	18.675	0.686479		85	Body length	5.041	3.71315
	Flagellum length	1.718				Flagellum length	2.255				Flagellum length	10.619				Flagellum length	7.212				Flagellum length	8.284				Flagellum length	6.315				Flagellum length	2.949				Flagellum length	12.537				Flagellum length	12.82				Flagellum length	18.718
86	Body length	5.065	0.654294		86	Body length	5.864	0.292974		86	Body length	4.166	1.47264		86	Body length	15.06	0.314011		86	Body length	6.801	1.14439		86	Body length	7.287	1.49979		86	Body length	9.751	0.716747		86	Body length	6.919	1.22301		86	Body length	10.729	1.50508		86	Body length	14.359	1.19458
	Flagellum length	3.314				Flagellum length	1.718				Flagellum length	6.135				Flagellum length	4.729				Flagellum length	7.783				Flagellum length	10.929				Flagellum length	6.989				Flagellum length	8.462				Flagellum length	16.148				Flagellum length	17.153
87	Body length	6.871	0.146849		87	Body length	6.686	0.310649		87	Body length	16.413	1.10912		87	Body length	3.645	1.42908		87	Body length	7.72	1.74339		87	Body length	6.374	1.64026		87	Body length	7.369	0.750712		87	Body length	6.994	1.03903		87	Body length	4.991	2.43959		87	Body length	18.48	0.612825
	Flagellum length	1.009				Flagellum length	2.077				Flagellum length	18.204				Flagellum length	5.209				Flagellum length	13.459				Flagellum length	10.455				Flagellum length	5.532				Flagellum length	7.267				Flagellum length	12.176				Flagellum length	11.325
88	Body length	6.291	0.18137		88	Body length	3.253	1.581		88	Body length	6.643	0.972753		88	Body length	4.782	0.934337		88	Body length	9.561	1.99958		88	Body length	6.968	1.04234		88	Body length	6.795	2.30743		88	Body length	7.02	1.09957		88	Body length	5.881	1.03418		88	Body length	8.475	1.0872
	Flagellum length	1.141				Flagellum length	5.143				Flagellum length	6.462				Flagellum length	4.468				Flagellum length	19.118				Flagellum length	7.263				Flagellum length	15.679				Flagellum length	7.719				Flagellum length	6.082				Flagellum length	9.214
89	Body length	7.046	0.243826		89	Body length	4.673	4.51551		89	Body length	7.442	1.06678		89	Body length	6.66	1.29444		89	Body length	9.015	2.52723		89	Body length	7.134	1.94113		89	Body length	9.595	1.13361		89	Body length	5.233	0.992165		89	Body length	11.909	1.41951		89	Body length	12.013	1.16823
	Flagellum length	1.718				Flagellum length	21.101				Flagellum length	7.939				Flagellum length	8.621				Flagellum length	22.783				Flagellum length	13.848				Flagellum length	10.877				Flagellum length	5.192				Flagellum length	16.905				Flagellum length	14.034
90	Body length	4.657	0.433111		90	Body length	7.017	0.31894		90	Body length	3.391	3.71955		90	Body length	5.643	0.844409		90	Body length	8.427	1.81654		90	Body length	6.678	0.898622		90	Body length	11.798	0.978556		90	Body length	6.173	1.95043		90	Body length	20.707	0.991742		90	Body length	14.387	0.427469
	Flagellum length	2.017				Flagellum length	2.238				Flagellum length	12.613				Flagellum length	4.765				Flagellum length	15.308				Flagellum length	6.001				Flagellum length	11.545				Flagellum length	12.04				Flagellum length	20.536				Flagellum length	6.15
91	Body length	7.343	0.41577		91	Body length	8.031	0.500187		91	Body length	6.919	0.900564		91	Body length	6.02	0.902824		91	Body length	8.141	2.32256		91	Body length	7.792	2.45868		91	Body length	10.156	0.717605		91	Body length	6.02	1.46495		91	Body length	17.515	0.572081		91	Body length	14.29	0.612666
	Flagellum length	3.053				Flagellum length	4.017				Flagellum length	6.231				Flagellum length	5.435				Flagellum length	18.908				Flagellum length	19.158				Flagellum length	7.288				Flagellum length	8.819				Flagellum length	10.02				Flagellum length	8.755
92	Body length	7.058	1.24058		92	Body length	5.609	0.261901		92	Body length	4.477	1.45477		92	Body length	6.994	0.645267		92	Body length	9.531	0.60938		92	Body length	6.534	1.53092		92	Body length	8.401	1.10118		92	Body length	14.234	0.63812		92	Body length	6.884	2.21426		92	Body length	17.716	0.422725
	Flagellum length	8.756				Flagellum length	1.469				Flagellum length	6.513				Flagellum length	4.513				Flagellum length	5.808				Flagellum length	10.003				Flagellum length	9.251				Flagellum length	9.083				Flagellum length	15.243				Flagellum length	7.489
93	Body length	7.155	2.65884		93	Body length	9.056	0.270981		93	Body length	5.043	3.64049		93	Body length	4.709	2.56403		93	Body length	6.02	1.23937		93	Body length	7.168	1.34947		93	Body length	8.488	0.522031		93	Body length	4.406	1.26918		93	Body length	7.109	1.77606		93	Body length	9.583	1.56809
	Flagellum length	19.024				Flagellum length	2.454				Flagellum length	18.359				Flagellum length	12.074				Flagellum length	7.461				Flagellum length	9.673				Flagellum length	4.431				Flagellum length	5.592				Flagellum length	12.626				Flagellum length	15.027
94	Body length	5.974	0.406428		94	Body length	5.78	0.46955		94	Body length	5.097	0.602904		94	Body length	4.137	1.3065		94	Body length	8.684	1.51048		94	Body length	7.861	0.283425		94	Body length	10.603	0.543808		94	Body length	6.374	1.76279		94	Body length	8.162	0.461774		94	Body length	6.426	3.53377
	Flagellum length	2.428				Flagellum length	2.714				Flagellum length	3.073				Flagellum length	5.405				Flagellum length	13.117				Flagellum length	2.228				Flagellum length	5.766				Flagellum length	11.236				Flagellum length	3.769				Flagellum length	22.708
95	Body length	7.273	0.186031		95	Body length	8.02	0.352993		95	Body length	5.011	0.926761		95	Body length	5.827	1.58504		95	Body length	8.677	1.1905		95	Body length	7.155	0.334172		95	Body length	10.652	1.37702		95	Body length	6.871	0.965944		95	Body length	11.617	1.38401		95	Body length	13.151	0.835982
	Flagellum length	1.353				Flagellum length	2.831				Flagellum length	4.644				Flagellum length	9.236				Flagellum length	10.33				Flagellum length	2.391				Flagellum length	14.668				Flagellum length	6.637				Flagellum length	16.078				Flagellum length	10.994
96	Body length	6.637	0.198132		96	Body length	8.933	0.376917		96	Body length	7.173	0.446954		96	Body length	6.054	1.3254		96	Body length	6.37	1.20063		96	Body length	8.417	1.08756		96	Body length	7.891	1.36168		96	Body length	7.332	1.48691		96	Body length	16.728	0.711263		96	Body length	14.852	1.41449
	Flagellum length	1.315				Flagellum length	3.367				Flagellum length	3.206				Flagellum length	8.024				Flagellum length	7.648				Flagellum length	9.154				Flagellum length	10.745				Flagellum length	10.902				Flagellum length	11.898				Flagellum length	21.008
97	Body length	8.874	0.307302		97	Body length	7.655	0.225212		97	Body length	4.147	1.20979		97	Body length	6.425	1.19004		97	Body length	7.024	0.778616		97	Body length	6.966	1.57709		97	Body length	6.518	1.91255		97	Body length	7.287	0.921092		97	Body length	18.34	0.849618		97	Body length	12.078	0.608462
	Flagellum length	2.727				Flagellum length	1.724				Flagellum length	5.017				Flagellum length	7.646				Flagellum length	5.469				Flagellum length	10.986				Flagellum length	12.466				Flagellum length	6.712				Flagellum length	15.582				Flagellum length	7.349
98	Body length	7.736	0.425672		98	Body length	6.722	0.580482		98	Body length	13.7	0.720876		98	Body length	7.819	0.815833		98	Body length	6.654	1.05576		98	Body length	8.937	1.54459		98	Body length	6.37	2.30958		98	Body length	5.709	1.26012		98	Body length	8.807	1.41535		98	Body length	24.991	0.312593
	Flagellum length	3.293				Flagellum length	3.902				Flagellum length	9.876				Flagellum length	6.379				Flagellum length	7.025				Flagellum length	13.804				Flagellum length	14.712				Flagellum length	7.194				Flagellum length	12.465				Flagellum length	7.812
99	Body length	6.379	0.158175		99	Body length	9.507	0.28032		99	Body length	5.938	0.598013		99	Body length	6.135	1.4947		99	Body length	8.684	1.36423		99	Body length	10.346	1.06089		99	Body length	8.131	1.70496		99	Body length	7.468	1.07338		99	Body length	8.691	1.38246		99	Body length	16.77	1.27513
	Flagellum length	1.009				Flagellum length	2.665				Flagellum length	3.551				Flagellum length	9.17				Flagellum length	11.847				Flagellum length	10.976				Flagellum length	13.863				Flagellum length	8.016				Flagellum length	12.015				Flagellum length	21.384
100	Body length	6.336	0.363005		100	Body length	8.706	0.186079		100	Body length	4.406	1.42465		100	Body length	4.212	1.27493		100	Body length	15.303	1.10292		100	Body length	10.514	1.38824		100	Body length	8.621	0.799791		100	Body length	4.993	2.08111		100	Body length	6.941	1.74384		100	Body length	14.178	1.32141
	Flagellum length	2.3				Flagellum length	1.62				Flagellum length	6.277				Flagellum length	5.37				Flagellum length	16.878				Flagellum length	14.596				Flagellum length	6.895				Flagellum length	10.391				Flagellum length	12.104				Flagellum length	18.735
101	Body length	5.171	1.27074		101	Body length	9.107	0.22587		101	Body length	4.255	1.31492		101	Body length	6.766	1.43497		101	Body length	6.506	2.02874		101	Body length	7.704	1.20301		101	Body length	6.956	1.76308		101	Body length	13.19	0.832676		101	Body length	17.354	1.11404		101	Body length	8.673	1.15865
	Flagellum length	6.571				Flagellum length	2.057				Flagellum length	5.595				Flagellum length	9.709				Flagellum length	13.199				Flagellum length	9.268				Flagellum length	12.264				Flagellum length	10.983				Flagellum length	19.333				Flagellum length	10.049
102	Body length	8.398	0.299		102	Body length	8.293	0.2396		102	Body length	4.085	1.02791		102	Body length	6.596	0.911158		102	Body length	5.37	2.0121		102	Body length	9.453	0.89305		102	Body length	7.954	1.15313		102	Body length	6.66	1.47372		102	Body length	11.217	0.954088		102	Body length	17.611	0.404633
	Flagellum length	2.511				Flagellum length	1.987				Flagellum length	4.199				Flagellum length	6.01				Flagellum length	10.805				Flagellum length	8.442				Flagellum length	9.172				Flagellum length	9.815				Flagellum length	10.702				Flagellum length	7.126
103	Body length	6.406	0.910709		103	Body length	7.878	0.312516		103	Body length	6.636	0.844937		103	Body length	3.509	1.49188		103	Body length	6.18	2.40922		103	Body length	8.212	0.902947		103	Body length	6.476	1.46078		103	Body length	9.624	0.272444		103	Body length	6.568	1.48264		103	Body length	10.813	1.97226
	Flagellum length	5.834				Flagellum length	2.462				Flagellum length	5.607				Flagellum length	5.235				Flagellum length	14.889				Flagellum length	7.415				Flagellum length	9.46				Flagellum length	2.622				Flagellum length	9.738				Flagellum length	21.326
104	Body length	7.549	0.476884		104	Body length	7.566	0.491673		104	Body length	5.055	2.0366		104	Body length	12.711	0.916136		104	Body length	9.188	1.29549		104	Body length	8.111	1.49242		104	Body length	6.941	1.83864		104	Body length	6.715	1.3032		104	Body length	17.462	0.64941		104	Body length	17.858	1.11535
	Flagellum length	3.6				Flagellum length	3.72				Flagellum length	10.295				Flagellum length	11.645				Flagellum length	11.903				Flagellum length	12.105				Flagellum length	12.762				Flagellum length	8.751				Flagellum length	11.34				Flagellum length	19.918
105	Body length	5.249	1.0381		105	Body length	7.343	0.373689		105	Body length	5.293	0.951256		105	Body length	6.885	1.19753		105	Body length	7.213	2.0384		105	Body length	8.372	1.6032		105	Body length	7.138	1.28509		105	Body length	5.822	1.61061		105	Body length	20.834	0.594845		105	Body length	9.66	0.369151
	Flagellum length	5.449				Flagellum length	2.744				Flagellum length	5.035				Flagellum length	8.245				Flagellum length	14.703				Flagellum length	13.422				Flagellum length	9.173				Flagellum length	9.377				Flagellum length	12.393				Flagellum length	3.566
106	Body length	8.517	0.51544		106	Body length	8.079	0.442753		106	Body length	8.822	0.731013		106	Body length	4.159	1.35682		106	Body length	7.704	0.616693		106	Body length	9.835	2.44403		106	Body length	8.02	1.26646		106	Body length	6.837	1.37092		106	Body length	17.213	1.30674		106	Body length	8.677	2.40486
	Flagellum length	4.39				Flagellum length	3.577				Flagellum length	6.449				Flagellum length	5.643				Flagellum length	4.751				Flagellum length	24.037				Flagellum length	10.157				Flagellum length	9.373				Flagellum length	22.493				Flagellum length	20.867
107	Body length	6.894	0.48767		107	Body length	5.938	0.573762		107	Body length	8.574	0.43492		107	Body length	3.841	2.13746		107	Body length	6.854	1.82434		107	Body length	13.254	1.0249		107	Body length	9.519	1.56329		107	Body length	7.969	0.714142		107	Body length	8.031	1.56382		107	Body length	7.834	0.794103
	Flagellum length	3.362				Flagellum length	3.407				Flagellum length	3.729				Flagellum length	8.21				Flagellum length	12.504				Flagellum length	13.584				Flagellum length	14.881				Flagellum length	5.691				Flagellum length	12.559				Flagellum length	6.221
108	Body length	6	0.645333		108	Body length	5.629	0.593889		108	Body length	7.937	0.583974		108	Body length	6.302	0.450968		108	Body length	7.297	0.843634		108	Body length	8.862	1.05744		108	Body length	9.826	1.0917		108	Body length	4.993	2.26677		108	Body length	16.267	1.36091		108	Body length	6.704	1.85069
	Flagellum length	3.872				Flagellum length	3.343				Flagellum length	4.635				Flagellum length	2.842				Flagellum length	6.156				Flagellum length	9.371				Flagellum length	10.727				Flagellum length	11.318				Flagellum length	22.138				Flagellum length	12.407
109	Body length	4.301	0.432458		109	Body length	4.414	2.10059		109	Body length	7.31	0.639672		109	Body length	4.198	1.46475		109	Body length	7.561	1.54543		109	Body length	5.864	0.932981		109	Body length	7.641	1.69952		109	Body length	6.408	1.62063		109	Body length	9.459	1.64034		109	Body length	13.93	1.40359
	Flagellum length	1.86				Flagellum length	9.272				Flagellum length	4.676				Flagellum length	6.149				Flagellum length	11.685				Flagellum length	5.471				Flagellum length	12.986				Flagellum length	10.385				Flagellum length	15.516				Flagellum length	19.552
110	Body length	7.507	0.450646		110	Body length	5.025	0.755423		110	Body length	4.055	2.07226		110	Body length	7.98	0.965915		110	Body length	7.572	1.65769		110	Body length	10.192	1.12314		110	Body length	7.834	2.15177		110	Body length	8.091	1.09616		110	Body length	8.941	0.237222		110	Body length	12.225	1.31943
	Flagellum length	3.383				Flagellum length	3.796				Flagellum length	8.403				Flagellum length	7.708				Flagellum length	12.552				Flagellum length	11.447				Flagellum length	16.857				Flagellum length	8.869				Flagellum length	2.121				Flagellum length	16.13
111	Body length	5.347	0.377221		111	Body length	7.596	0.296867		111	Body length	7.761	1.10862		111	Body length	7.926	0.765708		111	Body length	7.795	2.6245		111	Body length	11.337	0.748346		111	Body length	10.283	0.8516		111	Body length	5.869	1.5466		111	Body length	19.404	1.19228		111	Body length	12.068	1.50646
	Flagellum length	2.017				Flagellum length	2.255				Flagellum length	8.604				Flagellum length	6.069				Flagellum length	20.458				Flagellum length	8.484				Flagellum length	8.757				Flagellum length	9.077				Flagellum length	23.135				Flagellum length	18.18
112	Body length	4.888	3.31117		112	Body length	7.561	0.431028		112	Body length	4.159	0.970185		112	Body length	5.681	1.04911		112	Body length	7.446	1.19447		112	Body length	8.654	1.25942		112	Body length	10.935	0.524646		112	Body length	6.534	2.16621		112	Body length	7.532	2.15335		112	Body length	18.857	1.32709
	Flagellum length	16.185				Flagellum length	3.259				Flagellum length	4.035				Flagellum length	5.96				Flagellum length	8.894				Flagellum length	10.899				Flagellum length	5.737				Flagellum length	14.154				Flagellum length	16.219				Flagellum length	25.025
113	Body length	6.214	0.102671		113	Body length	6.576	0.276156		113	Body length	7.537	0.574101		113	Body length	11.19	0.444683		113	Body length	7.138	2.42967		113	Body length	10.732	0.932538		113	Body length	8.982	0.653307		113	Body length	5.504	1.95113		113	Body length	5.605	1.76128		113	Body length	13.019	1.26546
	Flagellum length	0.638				Flagellum length	1.816				Flagellum length	4.327				Flagellum length	4.976				Flagellum length	17.343				Flagellum length	10.008				Flagellum length	5.868				Flagellum length	10.739				Flagellum length	9.872				Flagellum length	16.475
114	Body length	7.273	0.291627		114	Body length	8.695	0.290742		114	Body length	5.51	1.86189		114	Body length	5.566	0.950952		114	Body length	6.099	1.1715		114	Body length	10.782	1.40549		114	Body length	7.046	1.14022		114	Body length	4.85	2.6301		114	Body length	18.428	1.23117		114	Body length	7.419	1.50155
	Flagellum length	2.121				Flagellum length	2.528				Flagellum length	10.259				Flagellum length	5.293				Flagellum length	7.145				Flagellum length	15.154				Flagellum length	8.034				Flagellum length	12.756				Flagellum length	22.688				Flagellum length	11.14
115	Body length	6.86	0.444461		115	Body length	5.341	0.871934		115	Body length	5.025	1.65413		115	Body length	10.143	0.645273		115	Body length	6.355	2.6705		115	Body length	11.877	1.84946		115	Body length	9.441	1.50185		115	Body length	8.873	1.01758		115	Body length	16.255	0.370532		115	Body length	7.423	2.62387
	Flagellum length	3.049				Flagellum length	4.657				Flagellum length	8.312				Flagellum length	6.545				Flagellum length	16.971				Flagellum length	21.966				Flagellum length	14.179				Flagellum length	9.029				Flagellum length	6.023				Flagellum length	19.477
116	Body length	7.099	0.401888		116	Body length	6.854	1.63788		116	Body length	9.777	0.853022		116	Body length	8.982	0.644845		116	Body length	7.608	3.5949		116	Body length	7.954	1.29696		116	Body length	9.507	0.754602		116	Body length	7.974	0.790695		116	Body length	16.47	0.298907		116	Body length	20.624	1.16297
	Flagellum length	2.853				Flagellum length	11.226				Flagellum length	8.34				Flagellum length	5.792				Flagellum length	27.35				Flagellum length	10.316				Flagellum length	7.174				Flagellum length	6.305				Flagellum length	4.923				Flagellum length	23.985
117	Body length	5.96	0.763255		117	Body length	6.902	1.31643		117	Body length	4.241	2.3551		117	Body length	11.121	0.547972		117	Body length	9.395	1.23491		117	Body length	7.231	2.0177		117	Body length	9.28	1.15927		117	Body length	6.127	1.5608		117	Body length	15.564	0.859805		117	Body length	6.419	1.13242
	Flagellum length	4.549				Flagellum length	9.086				Flagellum length	9.988				Flagellum length	6.094				Flagellum length	11.602				Flagellum length	14.59				Flagellum length	10.758				Flagellum length	9.563				Flagellum length	13.382				Flagellum length	7.269
118	Body length	5.652	0.225761		118	Body length	5.417	1.74525		118	Body length	5.011	0.441828		118	Body length	5.559	0.910056		118	Body length	7.084	1.64159		118	Body length	8.44	2.2231		118	Body length	10.586	1.00642		118	Body length	8.391	1.76808		118	Body length	6.617	2.38658		118	Body length	15.828	1.11707
	Flagellum length	1.276				Flagellum length	9.454				Flagellum length	2.214				Flagellum length	5.059				Flagellum length	11.629				Flagellum length	18.763				Flagellum length	10.654				Flagellum length	14.836				Flagellum length	15.792				Flagellum length	17.681
119	Body length	8.318	0.191753		119	Body length	8.069	0.350105		119	Body length	4.085	2.73953		119	Body length	9.934	0.390074		119	Body length	8.081	1.97265		119	Body length	7.957	0.705668		119	Body length	9.134	1.32176		119	Body length	5.184	1.7311		119	Body length	8.482	1.05105		119	Body length	6.681	2.00329
	Flagellum length	1.595				Flagellum length	2.825				Flagellum length	11.191				Flagellum length	3.875				Flagellum length	15.941				Flagellum length	5.615				Flagellum length	12.073				Flagellum length	8.974				Flagellum length	8.915				Flagellum length	13.384
120	Body length	4.224	0.844223		120	Body length	4.742	0.544707		120	Body length	5.231	1.87976		120	Body length	7.686	0.790268		120	Body length	7.275	2.70021		120	Body length	9.618	0.474423		120	Body length	10.659	1.08575		120	Body length	7.231	1.7241		120	Body length	8.119	0.681365		120	Body length	15.681	0.894841
	Flagellum length	3.566				Flagellum length	2.583				Flagellum length	9.833				Flagellum length	6.074				Flagellum length	19.644				Flagellum length	4.563				Flagellum length	11.573				Flagellum length	12.467				Flagellum length	5.532				Flagellum length	14.032
121	Body length	5.309	0.646261		121	Body length	7.336	0.610551		121	Body length	6.941	0.912981		121	Body length	5.933	1.88842		121	Body length	8.931	1.5809		121	Body length	7.75	1.43845		121	Body length	10.082	0.633505		121	Body length	9.454	1.09234		121	Body length	15.701	0.815044		121	Body length	12.185	1.93746
	Flagellum length	3.431				Flagellum length	4.479				Flagellum length	6.337				Flagellum length	11.204				Flagellum length	14.119				Flagellum length	11.148				Flagellum length	6.387				Flagellum length	10.327				Flagellum length	12.797				Flagellum length	23.608
122	Body length	8.588	0.953773		122	Body length	6.637	0.666265		122	Body length	4.345	1.68792		122	Body length	5.881	1.30165		122	Body length	8.255	1.67559		122	Body length	6.902	2.30354		122	Body length	8.069	1.52212		122	Body length	7.155	1.60769		122	Body length	7.122	2.57624		122	Body length	17.61	0.877286
	Flagellum length	8.191				Flagellum length	4.422				Flagellum length	7.334				Flagellum length	7.655				Flagellum length	13.832				Flagellum length	15.899				Flagellum length	12.282				Flagellum length	11.503				Flagellum length	18.348				Flagellum length	15.449
123	Body length	8.882	0.441004		123	Body length	8.41	0.354102		123	Body length	4.912	1.80741		123	Body length	4.748	1.35468		123	Body length	6.849	2.07417		123	Body length	10.622	1.89465		123	Body length	8.571	1.3317		123	Body length	6.795	1.36203		123	Body length	5.309	3.73046		123	Body length	14.049	1.34693
	Flagellum length	3.917				Flagellum length	2.978				Flagellum length	8.878				Flagellum length	6.432				Flagellum length	14.206				Flagellum length	20.125				Flagellum length	11.414				Flagellum length	9.255				Flagellum length	19.805				Flagellum length	18.923
124	Body length	7.941	0.624355		124	Body length	6.305	0.40793		124	Body length	4.784	1.06166		124	Body length	9.099	0.396637		124	Body length	6.995	1.67348		124	Body length	13.055	0.778399		124	Body length	8.05	0.90646		124	Body length	6.894	1.02509		124	Body length	6.305	2.3318		124	Body length	16.271	1.05537
	Flagellum length	4.958				Flagellum length	2.572				Flagellum length	5.079				Flagellum length	3.609				Flagellum length	11.706				Flagellum length	10.162				Flagellum length	7.297				Flagellum length	7.067				Flagellum length	14.702				Flagellum length	17.172
125	Body length	7.892	0.387481		125	Body length	8.621	0.716854		125	Body length	6.276	1.12205		125	Body length	4.646	0.543263		125	Body length	6.496	1.7811		125	Body length	9.255	1.36229		125	Body length	9.245	1.66966		125	Body length	6.254	1.4677		125	Body length	9.567	1.58273		125	Body length	19.37	0.544966
	Flagellum length	3.058				Flagellum length	6.18				Flagellum length	7.042				Flagellum length	2.524				Flagellum length	11.57				Flagellum length	12.608				Flagellum length	15.436				Flagellum length	9.179				Flagellum length	15.142				Flagellum length	10.556
126	Body length	7.464	0.217846		126	Body length	5.278	1.23153		126	Body length	11.94	1.11332		126	Body length	14.856	0.849825		126	Body length	7.897	1.81968		126	Body length	9.744	0.865969		126	Body length	7.532	2.01142		126	Body length	5.57	1.85799		126	Body length	12.984	1.21365		126	Body length	11.444	1.20325
	Flagellum length	1.626				Flagellum length	6.5				Flagellum length	13.293				Flagellum length	12.625				Flagellum length	14.37				Flagellum length	8.438				Flagellum length	15.15				Flagellum length	10.349				Flagellum length	15.758				Flagellum length	13.77
127	Body length	7.213	0.77291		127	Body length	6.854	0.307266		127	Body length	6.534	1.32155		127	Body length	5.233	2.04319		127	Body length	8.069	1.38134		127	Body length	7.857	1.52819		127	Body length	7.439	1.53287		127	Body length	7.332	1.46004		127	Body length	16.24	1.17124		127	Body length	16.658	1.05151
	Flagellum length	5.575				Flagellum length	2.106				Flagellum length	8.635				Flagellum length	10.692				Flagellum length	11.146				Flagellum length	12.007				Flagellum length	11.403				Flagellum length	10.705				Flagellum length	19.021				Flagellum length	17.516
128	Body length	6.66	0.302853		128	Body length	8.737	2.08939		128	Body length	5.432	1.68778		128	Body length	9.266	1.10587		128	Body length	9.255	0.866991		128	Body length	6.704	2.55564		128	Body length	9.045	1.46667		128	Body length	8.151	1.03509		128	Body length	8.482	0.652558		128	Body length	18.045	1.18736
	Flagellum length	2.017				Flagellum length	18.255				Flagellum length	9.168				Flagellum length	10.247				Flagellum length	8.024				Flagellum length	17.133				Flagellum length	13.266				Flagellum length	8.437				Flagellum length	5.535				Flagellum length	21.426
129	Body length	5.462	0.498902		129	Body length	3.339	2.34861		129	Body length	3.128	3.39514		129	Body length	5.911	1.07291		129	Body length	8.359	1.74889		129	Body length	10.692	1.72868		129	Body length	9.142	1.2518		129	Body length	8.751	1.18215		129	Body length	8.427	1.11617		129	Body length	9.272	0.457614
	Flagellum length	2.725				Flagellum length	7.842				Flagellum length	10.62				Flagellum length	6.342				Flagellum length	14.619				Flagellum length	18.483				Flagellum length	11.444				Flagellum length	10.345				Flagellum length	9.406				Flagellum length	4.243
130	Body length	5.629	0.320483		130	Body length	6.411	3.32491		130	Body length	4.982	2.77358		130	Body length	7.751	1.92014		130	Body length	10.207	0.911923		130	Body length	7.398	2.2033		130	Body length	9.394	1.15851		130	Body length	8.65	1.30416		130	Body length	16.489	1.43744		130	Body length	16.185	1.48007
	Flagellum length	1.804				Flagellum length	21.316				Flagellum length	13.818				Flagellum length	14.883				Flagellum length	9.308				Flagellum length	16.3				Flagellum length	10.883				Flagellum length	11.281				Flagellum length	23.702				Flagellum length	23.955
[truncated: 24 more columns]
