# Supplementary material for: Steppe lemmings and Chinese hamsters as new potential animal models for the study of the Leishmania subgenus Mundinia (Kinetoplastida: Trypanosomatidae)
Source: PLoS Negl Trop Dis. 2024 May 13;18(5):e0011897. doi: 10.1371/journal.pntd.0011897 (PMC11090356; doi:10.1371/journal.pntd.0011897)
Supplement: S2 Table — (XLSX) [file pntd.0011897.s002.xlsx]

## Sheet: Balb_c mouse
	Leishmania enriettii										Leishmania macropodum										Leishmania chancei										Leishmania orientalis										Leishmania martiniquensis LEM2494
week p.i.	1	2	3	4	5	6	7	8	9	10	11	12	13	14	15	16	17	18	19	20	21	22	23	24	25	26	27	28	29	30	31	32	33	34	35	36	37	38	39	40	41	42	43	44	45	46	47	48	49
1	25	23	24	21	23	21	21	22	23	23	23	24	23	21	23	22	23	22	22	21	21	23	23	24	23	19	23	20	20	21	23	22	25	22	23	22	21	22	24	24	23	23	22	22	23	23	21	22	23
2	26	24	26	22	23	21	21	22	24	23	22	24	23	21	22	22	23	23	22	21	23	25	25	25	25	20	24	21	21	22	24	23	26	23	23	22	22	22	24	24	23	23	23	23	24	23	22	22	23
3
4	25	24	25	21	24	21	21	22	24	23	23	24	24	21	24	23	23	24	23	21	24	25	24	24	23	20	24	21	21	23	25	25	24	23	22	23	22	21	24	24	24	24	23	23	24	24	22	0	23
5
6	25	23	25	22	25	22	23	23	25	23	24	24	24	21	24	24	24	25	24	22	25	24	25	24	24	19	25	22	22	22	25	25	25	23	23	22	22	22	25	25	24	24	24	24	25	26	24	0	24
7
8	27	24	25	21	24	24	24	24	25	24	24	25	24	21	25	24	24	26	26	22	25	26	24	25	24	21	25	23	23	23	27	25	25	24	23	23	23	23	27	26	24	24	25	24	25	25	23	0	24
9
10	27	24	25	23	24	24	24	24	26	24	24	26	24	21	25	26	24	26	25	23	24	26	25	25	25	21	25	23	23	24	28	25	26	24	24	24	24	23	28	26	25	25	24	24	25	27	23	0	24
11
12	26	25	27	23	26	25	23	24	26	24	24	26	24	22	25	25	25	26	25	23	24	26	26	25	25	21	25	23	23	24	25	26	27	24	26	25	24	23	27	26	26	24	25	24	26	26	23	0	24
13
14	27	25	28	22	26	25	23	24	26	24	24	26	25	22	25	25	25	26	25	23	23	24	25	25	27	20	25	22	23	24	27	26	27	23	24	25	25	23	28	26	26	25	24	24	25	27	24	0	25
15																																						0
16	28	25	27	23	26	25	23	24	26	24	24	26	25	22	25	26	26	26	27	24	25	26	25	26	27	21	25	23	23	23	26	26	26	24	25	25	24	0	27	26	26	26	26	25	26	27	24	0	25
17
18	27	25	25	23	26	25	23	24	26	24	25	26	25	22	26	25	26	26	27	23	24	26	26	26	26	22	26	23	23	23	28	25	27	25	23	25	24	0	28	27	26	25	25	26	26	28	0	0	24
19
20	27	25	27	23	26	24	23	24	26	24	24	26	25	22	25	26	26	26	27	23	25	26	26	26	26	22	26	23	23	23	28	26	27	26	24	25	24	0	28	27	26	25	25	26	27	28	0	0	24
[truncated: 31 more columns]

## Sheet: Chinese hamster
	Leishmania enriettii										Leishmania macropodum										Leishmania chancei										Leishmania orientalis										Leishmania martiniquensis LEM2494
Week p.i.	81	82	83	84	85	86	87	88	89	90	91	92	93	94	95	96	97	98	99	100	101	102	103	104	105	106	107	108	109	110	111	112	113	114	115	116	117	118	119	120	121	122	123	124	125	126	127	128	129
1	31	28	31	32	37	41	45	40	52	43	29	29	26	33	27	40	32	41	45	43	31	44	48	46	32	41	44	42	35	36	36	37	28	42	40	33	35	31	36	33	29	37	41	41	41	29	30	31	33
2	31	28	31	33	37	41	45	40	52	44	29	29	28	33	27	40	32	41	45	43	32	43	48	46	32	41	44	43	35	36	36	37	28	42	40	33	35	31	36	33	29	37	41	41	41	29	30	31	33
3
4	31	30	32	33	40	42	46	40	53	44	29	29	30	33	29	40	32	41	46	44	33	43	48	45	34	43	43	44	37	36	35	37	28	42	42	33	35	30	37	33	28	40	41	44	42	29	31	31	34
5
6	33	30	31	33	37	43	46	41	53	44	30	28	29	33	30	39	33	41	48	44	34	42	48	46	34	41	45	40	36	36	36	38	28	42	42	35	33	30	38	32	30	40	44	44	43	29	32	31	34
7
8	33	29	31	33	37	44	48	43	53	44	30	28	29	34	29	40	34	41	47	45	34	46	50	46	36	42	45	42	34	35	36	39	28	44	43	33	35	30	38	32	30	38	42	42	41	30	32	31	35
9
10	32	30	31	32	37	44	47	43	53	44	30	29	28	34	30	40	33	41	47	45	34	50	52	46	36	42	43	42	33	34	38	39	28	43	43	31	36	29	37	32	29	36	42	43	42	30	32	32	36
11													0		0
12	33	30	31	33	35	43	47	43	53	44	30	29	0	36	0	37	33	41	49	45	36	46	51	47	36	42	43	41	33	34	38	41	28	41	42	31	37	29	38	32	31	36	44	43	42	28	32	32	35
13
14	34	31	34	33	37	43	46	45	50	47	30	30	0	36	0	35	33	41	49	45	36	46	51	47	36	44	44	41	30	36	38	41	28	43	40	33	38	30	37	34	30	36	47	43	42	28	32	32	35
15																		0
16	34	32	34	33	39	43	46	45	50	47	31	30	0	36	0	35	33	0	52	45	36	46	51	47	36	44	44	41	31	34	38	41	29	45	37	33	37	31	39	33	30	36	47	43	43	27	32	32	34
17
18	34	32	33	33	38	43	46	45	50	47	31	31	0	36	0	34	31	0	52	46	36	46	50	47	36	44	44	41	34	34	38	41	29	44	38	33	35	31	39	32	28	36	46	42	44	25	30	31	33
19
20	34	32	33	33	38	43	46	45	51	47	29	32	0	35	0	34	31	0	52	46	36	46	50	49	35	44	44	41	34	32	38	42	29	42	39	33	35	31	38	32	28	34	45	42	44	25	29	31	32
[truncated: 31 more columns]

## Sheet: Steppe lemmings
	Leishmania enriettii										Leishmania macropodum										Leishmania chancei										Leishmania orientalis										Leishmania martiniquensis LEM2494
Week p.i.	161	162	163	164	165	166	167	168	169	170	171	172	173	174	175	176	177	178	179	180	181	182	183	184	185	186	187	188	189	190	191	192	193	194	195	196	197	198	199	200	201	202	203	204	205	206	207	208	209
1	42	45	44	44	40	36	46	24	27	30	19	36	36	38	36	40	43	36	26	37	43	29	31	27	27	39	32	43	42	40	38	44	42	27	27	32	29	22	35	30	33	44	37	38	42	49	43	47	42
2	42	46	44	44	42	34	46	24	29	30	19	37	36	39	37	40	44	36	26	37	43	30	31	27	27	40	33	43	43	0	39	44	42	27	27	32	29	22	35	30	33	44	37	38	42	49	43	47	42
3
4	43	47	44	44	42	33	46	24	32	30	25	37	36	41	37	42	43	36	26	37	44	32	34	30	28	42	34	46	41	0	41	43	42	29	31	34	30	20	37	30	34	44	32	34	42	49	43	47	42
5
6	41	46	43	43	34	33	46	24	33	30	32	38	39	42	42	37	42	39	26	36	43	35	39	33	29	40	35	49	38	0	43	42	42	33	28	33	30	20	33	28	35	45	30	37	42	48	48	46	40
7												0																										0
8	42	45	43	41	29	27	44	23	36	30	33	0	47	39	44	38	44	39	28	39	42	38	41	37	30	38	37	50	40	0	42	41	42	34	31	38	0	0	33	25	35	42	35	40	44	49	50	48	49
9
10	40	39	41	42	37	29	44	25	36	28	33	0	46	42	42	38	47	39	27	38	43	37	45	41	33	38	38	48	37	0	44	46	43	34	31	38	0	0	35	29	33	46	35	40	45	49	48	49	46
11
12	36	42	42	45	36	33	42	25	38	28	34	0	50	47	43	38	49	38	27	38	39	40	49	41	37	38	40	43	35	0	44	47	45	36	32	38	0	0	35	28	36	46	37	39	45	50	48	50	41
13																																								0
14	39	45	45	45	33	33	42	27	38	30	36	0	55	44	47	38	47	38	28	38	42	44	49	41	40	37	41	40	32	0	44	47	46	30	37	36	0	0	37	0	37	48	39	40	45	50	48	49	42
15																													18				0
16	42	46	45	44	31	34	40	27	40	30	36	0	48	43	41	40	46	40	29	38	40	44	48	40	40	32	44	35	0	0	44	47	0	31	41	30	0	0	37	0	39	48	40	40	45	50	49	49	42
17																																									0
18	42	46	44	44	29	38	39	28	40	29	37	0	45	43	39	40	46	40	31	40	39	43	44	37	40	33	41	37	0	0	42	49	0	34	41	30	0	0	37	0	0	49	41	40	45	50	49	49	42
19
20	43	46	44	44	29	40	39	28	42	32	38	0	46	43	39	40	46	41	31	40	39	44	45	38	40	37	39	40	0	0	41	48	0	39	39	31	0	0	37	0	0	49	40	40	45	50	49	49	42
[truncated: 31 more columns]
