# Supplementary material for: Steppe lemmings and Chinese hamsters as new potential animal models for the study of the Leishmania subgenus Mundinia (Kinetoplastida: Trypanosomatidae)
Source: PLoS Negl Trop Dis. 2024 May 13;18(5):e0011897. doi: 10.1371/journal.pntd.0011897 (PMC11090356; doi:10.1371/journal.pntd.0011897)
Supplement: S3 Table — (XLSX) [file pntd.0011897.s003.xlsx]

## Sheet: Mice
Animal no.	Leishmania species	Tissue	No. of parasites detected
1	Leishmania enriettii	inoculated ear	0
	Leishmania enriettii	contralateral ear	0
	Leishmania enriettii	i.e. draining lymph nodes	0
	Leishmania enriettii	c.e. draining lymph nodes	0
	Leishmania enriettii	forepaws	0
	Leishmania enriettii	hindpaws	0
	Leishmania enriettii	liver	0
	Leishmania enriettii	spleen	0
	Leishmania enriettii	tail	0
2	Leishmania enriettii	inoculated ear	0
	Leishmania enriettii	contralateral ear	0
	Leishmania enriettii	i.e. draining lymph nodes	0
	Leishmania enriettii	c.e. draining lymph nodes	0
	Leishmania enriettii	forepaws	0
	Leishmania enriettii	hindpaws	0
	Leishmania enriettii	liver	0
	Leishmania enriettii	spleen	0
	Leishmania enriettii	tail	0
3	Leishmania enriettii	inoculated ear	0
	Leishmania enriettii	contralateral ear	0
	Leishmania enriettii	i.e. draining lymph nodes	0
	Leishmania enriettii	c.e. draining lymph nodes	0
	Leishmania enriettii	forepaws	0
	Leishmania enriettii	hindpaws	0
	Leishmania enriettii	liver	0
	Leishmania enriettii	spleen	0
	Leishmania enriettii	tail	0
4	Leishmania enriettii	inoculated ear	0
	Leishmania enriettii	contralateral ear	0
	Leishmania enriettii	i.e. draining lymph nodes	0
	Leishmania enriettii	c.e. draining lymph nodes	0
	Leishmania enriettii	forepaws	0
	Leishmania enriettii	hindpaws	0
	Leishmania enriettii	liver	0
	Leishmania enriettii	spleen	0
	Leishmania enriettii	tail	0
5	Leishmania enriettii	inoculated ear	0
	Leishmania enriettii	contralateral ear	0
	Leishmania enriettii	i.e. draining lymph nodes	0
	Leishmania enriettii	c.e. draining lymph nodes	0
	Leishmania enriettii	forepaws	0
	Leishmania enriettii	hindpaws	0
	Leishmania enriettii	liver	0
	Leishmania enriettii	spleen	0
	Leishmania enriettii	tail	0
6	Leishmania enriettii	inoculated ear	0
	Leishmania enriettii	contralateral ear	0
	Leishmania enriettii	i.e. draining lymph nodes	0
	Leishmania enriettii	c.e. draining lymph nodes	0
	Leishmania enriettii	forepaws	0
	Leishmania enriettii	hindpaws	0
	Leishmania enriettii	liver	0
	Leishmania enriettii	spleen	0
	Leishmania enriettii	tail	0
7	Leishmania enriettii	inoculated ear	0
	Leishmania enriettii	contralateral ear	0
	Leishmania enriettii	i.e. draining lymph nodes	0
	Leishmania enriettii	c.e. draining lymph nodes	0
	Leishmania enriettii	forepaws	0
	Leishmania enriettii	hindpaws	0
	Leishmania enriettii	liver	0
	Leishmania enriettii	spleen	0
	Leishmania enriettii	tail	0
8	Leishmania enriettii	inoculated ear	0
	Leishmania enriettii	contralateral ear	0
	Leishmania enriettii	i.e. draining lymph nodes	0
	Leishmania enriettii	c.e. draining lymph nodes	0
	Leishmania enriettii	forepaws	0
	Leishmania enriettii	hindpaws	0
	Leishmania enriettii	liver	0
	Leishmania enriettii	spleen	0
	Leishmania enriettii	tail	0
9	Leishmania enriettii	inoculated ear	0
	Leishmania enriettii	contralateral ear	0
	Leishmania enriettii	i.e. draining lymph nodes	0
	Leishmania enriettii	c.e. draining lymph nodes	0
	Leishmania enriettii	forepaws	0
	Leishmania enriettii	hindpaws	0
	Leishmania enriettii	liver	0
	Leishmania enriettii	spleen	0
	Leishmania enriettii	tail	0
10	Leishmania enriettii	inoculated ear	0
	Leishmania enriettii	contralateral ear	0
	Leishmania enriettii	i.e. draining lymph nodes	0
	Leishmania enriettii	c.e. draining lymph nodes	0
	Leishmania enriettii	forepaws	0
	Leishmania enriettii	hindpaws	0
	Leishmania enriettii	liver	0
	Leishmania enriettii	spleen	0
	Leishmania enriettii	tail	0
11	Leishmania macropodum	inoculated ear	0
	Leishmania macropodum	contralateral ear	0
	Leishmania macropodum	i.e. draining lymph nodes	0
	Leishmania macropodum	c.e. draining lymph nodes	0
	Leishmania macropodum	forepaws	0
	Leishmania macropodum	hindpaws	0
	Leishmania macropodum	liver	0
	Leishmania macropodum	spleen	0
	Leishmania macropodum	tail	0
12	Leishmania macropodum	inoculated ear	0
	Leishmania macropodum	contralateral ear	0
	Leishmania macropodum	i.e. draining lymph nodes	0
	Leishmania macropodum	c.e. draining lymph nodes	0
	Leishmania macropodum	forepaws	0
	Leishmania macropodum	hindpaws	0
	Leishmania macropodum	liver	0
	Leishmania macropodum	spleen	0
	Leishmania macropodum	tail	0
13	Leishmania macropodum	inoculated ear	0
	Leishmania macropodum	contralateral ear	0
	Leishmania macropodum	i.e. draining lymph nodes	0
	Leishmania macropodum	c.e. draining lymph nodes	0
	Leishmania macropodum	forepaws	0
	Leishmania macropodum	hindpaws	0
	Leishmania macropodum	liver	0
	Leishmania macropodum	spleen	0
	Leishmania macropodum	tail	0
14	Leishmania macropodum	inoculated ear	0
	Leishmania macropodum	contralateral ear	0
	Leishmania macropodum	i.e. draining lymph nodes	0
	Leishmania macropodum	c.e. draining lymph nodes	0
	Leishmania macropodum	forepaws	0
	Leishmania macropodum	hindpaws	0
	Leishmania macropodum	liver	0
	Leishmania macropodum	spleen	0
	Leishmania macropodum	tail	0
15	Leishmania macropodum	inoculated ear	0
	Leishmania macropodum	contralateral ear	0
	Leishmania macropodum	i.e. draining lymph nodes	0
	Leishmania macropodum	c.e. draining lymph nodes	0
	Leishmania macropodum	forepaws	0
	Leishmania macropodum	hindpaws	0
	Leishmania macropodum	liver	0
	Leishmania macropodum	spleen	0
	Leishmania macropodum	tail	0
16	Leishmania macropodum	inoculated ear	0
	Leishmania macropodum	contralateral ear	0
	Leishmania macropodum	i.e. draining lymph nodes	0
	Leishmania macropodum	c.e. draining lymph nodes	0
	Leishmania macropodum	forepaws	0
	Leishmania macropodum	hindpaws	0
	Leishmania macropodum	liver	0
	Leishmania macropodum	spleen	0
	Leishmania macropodum	tail	0
17	Leishmania macropodum	inoculated ear	0
	Leishmania macropodum	contralateral ear	0
	Leishmania macropodum	i.e. draining lymph nodes	0
	Leishmania macropodum	c.e. draining lymph nodes	0
	Leishmania macropodum	forepaws	0
	Leishmania macropodum	hindpaws	0
	Leishmania macropodum	liver	0
	Leishmania macropodum	spleen	0
	Leishmania macropodum	tail	0
18	Leishmania macropodum	inoculated ear	0
	Leishmania macropodum	contralateral ear	0
	Leishmania macropodum	i.e. draining lymph nodes	0
	Leishmania macropodum	c.e. draining lymph nodes	0
	Leishmania macropodum	forepaws	0
	Leishmania macropodum	hindpaws	0
	Leishmania macropodum	liver	0
	Leishmania macropodum	spleen	0
	Leishmania macropodum	tail	0
19	Leishmania macropodum	inoculated ear	0
	Leishmania macropodum	contralateral ear	0
	Leishmania macropodum	i.e. draining lymph nodes	0
	Leishmania macropodum	c.e. draining lymph nodes	0
	Leishmania macropodum	forepaws	0
	Leishmania macropodum	hindpaws	0
	Leishmania macropodum	liver	0
	Leishmania macropodum	spleen	0
	Leishmania macropodum	tail	0
20	Leishmania macropodum	inoculated ear	0
	Leishmania macropodum	contralateral ear	0
	Leishmania macropodum	i.e. draining lymph nodes	0
	Leishmania macropodum	c.e. draining lymph nodes	0
	Leishmania macropodum	forepaws	0
	Leishmania macropodum	hindpaws	0
	Leishmania macropodum	liver	0
	Leishmania macropodum	spleen	0
	Leishmania macropodum	tail	0
21	Leishmania chancei	inoculated ear	0
	Leishmania chancei	contralateral ear	0
	Leishmania chancei	i.e. draining lymph nodes	0
	Leishmania chancei	c.e. draining lymph nodes	0
	Leishmania chancei	forepaws	0
	Leishmania chancei	hindpaws	0
	Leishmania chancei	liver	0
	Leishmania chancei	spleen	0
	Leishmania chancei	tail	0
22	Leishmania chancei	inoculated ear	0
	Leishmania chancei	contralateral ear	0
	Leishmania chancei	i.e. draining lymph nodes	0
	Leishmania chancei	c.e. draining lymph nodes	0
	Leishmania chancei	forepaws	0
	Leishmania chancei	hindpaws	0
	Leishmania chancei	liver	0
	Leishmania chancei	spleen	0
	Leishmania chancei	tail	0
23	Leishmania chancei	inoculated ear	0
	Leishmania chancei	contralateral ear	0
	Leishmania chancei	i.e. draining lymph nodes	0
	Leishmania chancei	c.e. draining lymph nodes	0
	Leishmania chancei	forepaws	0
	Leishmania chancei	hindpaws	0
	Leishmania chancei	liver	0
	Leishmania chancei	spleen	0
	Leishmania chancei	tail	0
24	Leishmania chancei	inoculated ear	0
	Leishmania chancei	contralateral ear	0
	Leishmania chancei	i.e. draining lymph nodes	0
	Leishmania chancei	c.e. draining lymph nodes	0
	Leishmania chancei	forepaws	0
	Leishmania chancei	hindpaws	0
	Leishmania chancei	liver	0
	Leishmania chancei	spleen	0
	Leishmania chancei	tail	0
25	Leishmania chancei	inoculated ear	0
	Leishmania chancei	contralateral ear	0
	Leishmania chancei	i.e. draining lymph nodes	0
	Leishmania chancei	c.e. draining lymph nodes	0
	Leishmania chancei	forepaws	0
	Leishmania chancei	hindpaws	0
	Leishmania chancei	liver	0
	Leishmania chancei	spleen	0
	Leishmania chancei	tail	0
26	Leishmania chancei	inoculated ear	0
	Leishmania chancei	contralateral ear	0
	Leishmania chancei	i.e. draining lymph nodes	0
	Leishmania chancei	c.e. draining lymph nodes	0
	Leishmania chancei	forepaws	0
	Leishmania chancei	hindpaws	0
	Leishmania chancei	liver	0
	Leishmania chancei	spleen	0
	Leishmania chancei	tail	0
27	Leishmania chancei	inoculated ear	0
	Leishmania chancei	contralateral ear	0
	Leishmania chancei	i.e. draining lymph nodes	0
	Leishmania chancei	c.e. draining lymph nodes	0
	Leishmania chancei	forepaws	0
	Leishmania chancei	hindpaws	0
	Leishmania chancei	liver	0
	Leishmania chancei	spleen	0
	Leishmania chancei	tail	0
28	Leishmania chancei	inoculated ear	0
	Leishmania chancei	contralateral ear	0
	Leishmania chancei	i.e. draining lymph nodes	0
	Leishmania chancei	c.e. draining lymph nodes	0
	Leishmania chancei	forepaws	0
	Leishmania chancei	hindpaws	0
	Leishmania chancei	liver	0
	Leishmania chancei	spleen	0
	Leishmania chancei	tail	0
29	Leishmania chancei	inoculated ear	0
	Leishmania chancei	contralateral ear	0
	Leishmania chancei	i.e. draining lymph nodes	0
	Leishmania chancei	c.e. draining lymph nodes	0
	Leishmania chancei	forepaws	0
	Leishmania chancei	hindpaws	0
	Leishmania chancei	liver	0
	Leishmania chancei	spleen	0
	Leishmania chancei	tail	0
30	Leishmania chancei	inoculated ear	0
	Leishmania chancei	contralateral ear	0
	Leishmania chancei	i.e. draining lymph nodes	0
	Leishmania chancei	c.e. draining lymph nodes	0
	Leishmania chancei	forepaws	0
	Leishmania chancei	hindpaws	0
	Leishmania chancei	liver	0
	Leishmania chancei	spleen	0
	Leishmania chancei	tail	0
31	Leishmania orientalis	inoculated ear	0
	Leishmania orientalis	contralateral ear	0
	Leishmania orientalis	i.e. draining lymph nodes	0
	Leishmania orientalis	c.e. draining lymph nodes	0
	Leishmania orientalis	forepaws	0
	Leishmania orientalis	hindpaws	0
	Leishmania orientalis	liver	0
	Leishmania orientalis	spleen	0
	Leishmania orientalis	tail	0
32	Leishmania orientalis	inoculated ear	0
	Leishmania orientalis	contralateral ear	0
	Leishmania orientalis	i.e. draining lymph nodes	0
	Leishmania orientalis	c.e. draining lymph nodes	0
	Leishmania orientalis	forepaws	0
	Leishmania orientalis	hindpaws	0
	Leishmania orientalis	liver	0
	Leishmania orientalis	spleen	0
	Leishmania orientalis	tail	0
33	Leishmania orientalis	inoculated ear	0
	Leishmania orientalis	contralateral ear	0
	Leishmania orientalis	i.e. draining lymph nodes	0
	Leishmania orientalis	c.e. draining lymph nodes	0
	Leishmania orientalis	forepaws	0
	Leishmania orientalis	hindpaws	0
	Leishmania orientalis	liver	0
	Leishmania orientalis	spleen	0
	Leishmania orientalis	tail	0
34	Leishmania orientalis	inoculated ear	0
	Leishmania orientalis	contralateral ear	0
	Leishmania orientalis	i.e. draining lymph nodes	0
	Leishmania orientalis	c.e. draining lymph nodes	0
	Leishmania orientalis	forepaws	0
	Leishmania orientalis	hindpaws	0
	Leishmania orientalis	liver	0
	Leishmania orientalis	spleen	0
	Leishmania orientalis	tail	0
35	Leishmania orientalis	inoculated ear	0
	Leishmania orientalis	contralateral ear	0
	Leishmania orientalis	i.e. draining lymph nodes	0
	Leishmania orientalis	c.e. draining lymph nodes	0
	Leishmania orientalis	forepaws	0
	Leishmania orientalis	hindpaws	0
	Leishmania orientalis	liver	0
	Leishmania orientalis	spleen	0
	Leishmania orientalis	tail	0
36	Leishmania orientalis	inoculated ear	0
	Leishmania orientalis	contralateral ear	0
	Leishmania orientalis	i.e. draining lymph nodes	0
	Leishmania orientalis	c.e. draining lymph nodes	0
	Leishmania orientalis	forepaws	0
	Leishmania orientalis	hindpaws	0
	Leishmania orientalis	liver	0
	Leishmania orientalis	spleen	0
	Leishmania orientalis	tail	0
37	Leishmania orientalis	inoculated ear	0
	Leishmania orientalis	contralateral ear	0
	Leishmania orientalis	i.e. draining lymph nodes	0
	Leishmania orientalis	c.e. draining lymph nodes	0
	Leishmania orientalis	forepaws	0
	Leishmania orientalis	hindpaws	0
	Leishmania orientalis	liver	0
	Leishmania orientalis	spleen	0
	Leishmania orientalis	tail	0
38	Leishmania orientalis	inoculated ear	0
	Leishmania orientalis	contralateral ear	0
	Leishmania orientalis	i.e. draining lymph nodes	0
	Leishmania orientalis	c.e. draining lymph nodes	0
	Leishmania orientalis	forepaws	0
	Leishmania orientalis	hindpaws	0
	Leishmania orientalis	liver	0
	Leishmania orientalis	spleen	0
	Leishmania orientalis	tail	0
39	Leishmania orientalis	inoculated ear	0
	Leishmania orientalis	contralateral ear	0
	Leishmania orientalis	i.e. draining lymph nodes	0
	Leishmania orientalis	c.e. draining lymph nodes	0
	Leishmania orientalis	forepaws	0
	Leishmania orientalis	hindpaws	0
	Leishmania orientalis	liver	0
	Leishmania orientalis	spleen	0
	Leishmania orientalis	tail	0
40	Leishmania orientalis	inoculated ear	0
	Leishmania orientalis	contralateral ear	0
	Leishmania orientalis	i.e. draining lymph nodes	0
	Leishmania orientalis	c.e. draining lymph nodes	0
	Leishmania orientalis	forepaws	0
	Leishmania orientalis	hindpaws	0
	Leishmania orientalis	liver	0
	Leishmania orientalis	spleen	0
	Leishmania orientalis	tail	0
41	Leishmania martiniquensis Mar1	inoculated ear	0
	Leishmania martiniquensis Mar1	contralateral ear	0
	Leishmania martiniquensis Mar1	i.e. draining lymph nodes	0
	Leishmania martiniquensis Mar1	c.e. draining lymph nodes	0
	Leishmania martiniquensis Mar1	forepaws	0
	Leishmania martiniquensis Mar1	hindpaws	0
	Leishmania martiniquensis Mar1	liver	0
	Leishmania martiniquensis Mar1	spleen	0
	Leishmania martiniquensis Mar1	tail	0
42	Leishmania martiniquensis Mar1	inoculated ear	0
	Leishmania martiniquensis Mar1	contralateral ear	0
	Leishmania martiniquensis Mar1	i.e. draining lymph nodes	0
	Leishmania martiniquensis Mar1	c.e. draining lymph nodes	0
	Leishmania martiniquensis Mar1	forepaws	0
	Leishmania martiniquensis Mar1	hindpaws	0
	Leishmania martiniquensis Mar1	liver	0
	Leishmania martiniquensis Mar1	spleen	0
	Leishmania martiniquensis Mar1	tail	0
43	Leishmania martiniquensis Mar1	inoculated ear	0
	Leishmania martiniquensis Mar1	contralateral ear	0
	Leishmania martiniquensis Mar1	i.e. draining lymph nodes	0
	Leishmania martiniquensis Mar1	c.e. draining lymph nodes	0
	Leishmania martiniquensis Mar1	forepaws	0
	Leishmania martiniquensis Mar1	hindpaws	0
	Leishmania martiniquensis Mar1	liver	0
	Leishmania martiniquensis Mar1	spleen	0
	Leishmania martiniquensis Mar1	tail	0
44	Leishmania martiniquensis Mar1	inoculated ear	0
	Leishmania martiniquensis Mar1	contralateral ear	0
	Leishmania martiniquensis Mar1	i.e. draining lymph nodes	0
	Leishmania martiniquensis Mar1	c.e. draining lymph nodes	0
	Leishmania martiniquensis Mar1	forepaws	0
	Leishmania martiniquensis Mar1	hindpaws	0
	Leishmania martiniquensis Mar1	liver	0
	Leishmania martiniquensis Mar1	spleen	0
	Leishmania martiniquensis Mar1	tail	0
45	Leishmania martiniquensis Mar1	inoculated ear	0
	Leishmania martiniquensis Mar1	contralateral ear	0
	Leishmania martiniquensis Mar1	i.e. draining lymph nodes	0
	Leishmania martiniquensis Mar1	c.e. draining lymph nodes	0
	Leishmania martiniquensis Mar1	forepaws	0
	Leishmania martiniquensis Mar1	hindpaws	0
	Leishmania martiniquensis Mar1	liver	0
	Leishmania martiniquensis Mar1	spleen	0
	Leishmania martiniquensis Mar1	tail	0
46	Leishmania martiniquensis Mar1	inoculated ear	0
	Leishmania martiniquensis Mar1	contralateral ear	0
	Leishmania martiniquensis Mar1	i.e. draining lymph nodes	0
	Leishmania martiniquensis Mar1	c.e. draining lymph nodes	0
	Leishmania martiniquensis Mar1	forepaws	0
	Leishmania martiniquensis Mar1	hindpaws	0
	Leishmania martiniquensis Mar1	liver	0
	Leishmania martiniquensis Mar1	spleen	0
	Leishmania martiniquensis Mar1	tail	0
47	Leishmania martiniquensis Mar1	inoculated ear	0
	Leishmania martiniquensis Mar1	contralateral ear	0
	Leishmania martiniquensis Mar1	i.e. draining lymph nodes	0
	Leishmania martiniquensis Mar1	c.e. draining lymph nodes	0
	Leishmania martiniquensis Mar1	forepaws	0
	Leishmania martiniquensis Mar1	hindpaws	0
	Leishmania martiniquensis Mar1	liver	0
	Leishmania martiniquensis Mar1	spleen	0
	Leishmania martiniquensis Mar1	tail	0
48	Leishmania martiniquensis Mar1	inoculated ear	0
	Leishmania martiniquensis Mar1	contralateral ear	0
	Leishmania martiniquensis Mar1	i.e. draining lymph nodes	0
	Leishmania martiniquensis Mar1	c.e. draining lymph nodes	0
	Leishmania martiniquensis Mar1	forepaws	0
	Leishmania martiniquensis Mar1	hindpaws	0
	Leishmania martiniquensis Mar1	liver	0
	Leishmania martiniquensis Mar1	spleen	0
	Leishmania martiniquensis Mar1	tail	0
49	Leishmania martiniquensis Mar1	inoculated ear	0
	Leishmania martiniquensis Mar1	contralateral ear	0
	Leishmania martiniquensis Mar1	i.e. draining lymph nodes	0
	Leishmania martiniquensis Mar1	c.e. draining lymph nodes	0
	Leishmania martiniquensis Mar1	forepaws	0
	Leishmania martiniquensis Mar1	hindpaws	0
	Leishmania martiniquensis Mar1	liver	0
	Leishmania martiniquensis Mar1	spleen	0
	Leishmania martiniquensis Mar1	tail	0
50	Leishmania martiniquensis Mar1	inoculated ear	0
	Leishmania martiniquensis Mar1	contralateral ear	0
	Leishmania martiniquensis Mar1	i.e. draining lymph nodes	0
	Leishmania martiniquensis Mar1	c.e. draining lymph nodes	0
	Leishmania martiniquensis Mar1	forepaws	0
	Leishmania martiniquensis Mar1	hindpaws	0
	Leishmania martiniquensis Mar1	liver	0
	Leishmania martiniquensis Mar1	spleen	0
	Leishmania martiniquensis Mar1	tail	0
51	Leishmania martiniquensis Cu1R1	inoculated ear	0
	Leishmania martiniquensis Cu1R1	contralateral ear	0
	Leishmania martiniquensis Cu1R1	i.e. draining lymph nodes	0
	Leishmania martiniquensis Cu1R1	c.e. draining lymph nodes	0
	Leishmania martiniquensis Cu1R1	forepaws	0
	Leishmania martiniquensis Cu1R1	hindpaws	0
	Leishmania martiniquensis Cu1R1	liver	0
	Leishmania martiniquensis Cu1R1	spleen	0
	Leishmania martiniquensis Cu1R1	tail	0
52	Leishmania martiniquensis Cu1R1	inoculated ear	0
	Leishmania martiniquensis Cu1R1	contralateral ear	0
	Leishmania martiniquensis Cu1R1	i.e. draining lymph nodes	0
	Leishmania martiniquensis Cu1R1	c.e. draining lymph nodes	0
	Leishmania martiniquensis Cu1R1	forepaws	0
	Leishmania martiniquensis Cu1R1	hindpaws	0
	Leishmania martiniquensis Cu1R1	liver	0
	Leishmania martiniquensis Cu1R1	spleen	0
	Leishmania martiniquensis Cu1R1	tail	0
53	Leishmania martiniquensis Cu1R1	inoculated ear	0
	Leishmania martiniquensis Cu1R1	contralateral ear	0
	Leishmania martiniquensis Cu1R1	i.e. draining lymph nodes	0
	Leishmania martiniquensis Cu1R1	c.e. draining lymph nodes	0
	Leishmania martiniquensis Cu1R1	forepaws	0
	Leishmania martiniquensis Cu1R1	hindpaws	0
	Leishmania martiniquensis Cu1R1	liver	0
	Leishmania martiniquensis Cu1R1	spleen	0
	Leishmania martiniquensis Cu1R1	tail	0
54	Leishmania martiniquensis Cu1R1	inoculated ear	0
	Leishmania martiniquensis Cu1R1	contralateral ear	0
	Leishmania martiniquensis Cu1R1	i.e. draining lymph nodes	0
	Leishmania martiniquensis Cu1R1	c.e. draining lymph nodes	0
	Leishmania martiniquensis Cu1R1	forepaws	0
	Leishmania martiniquensis Cu1R1	hindpaws	0
	Leishmania martiniquensis Cu1R1	liver	0
	Leishmania martiniquensis Cu1R1	spleen	0
	Leishmania martiniquensis Cu1R1	tail	0
55	Leishmania martiniquensis Cu1R1	inoculated ear	0
	Leishmania martiniquensis Cu1R1	contralateral ear	0
	Leishmania martiniquensis Cu1R1	i.e. draining lymph nodes	0
	Leishmania martiniquensis Cu1R1	c.e. draining lymph nodes	0
	Leishmania martiniquensis Cu1R1	forepaws	0
	Leishmania martiniquensis Cu1R1	hindpaws	0
	Leishmania martiniquensis Cu1R1	liver	0
	Leishmania martiniquensis Cu1R1	spleen	0
	Leishmania martiniquensis Cu1R1	tail	0
56	Leishmania martiniquensis Cu1R1	inoculated ear	0
	Leishmania martiniquensis Cu1R1	contralateral ear	0
	Leishmania martiniquensis Cu1R1	i.e. draining lymph nodes	0
	Leishmania martiniquensis Cu1R1	c.e. draining lymph nodes	0
	Leishmania martiniquensis Cu1R1	forepaws	0
	Leishmania martiniquensis Cu1R1	hindpaws	0
	Leishmania martiniquensis Cu1R1	liver	0
	Leishmania martiniquensis Cu1R1	spleen	0
	Leishmania martiniquensis Cu1R1	tail	0
57	Leishmania martiniquensis Cu1R1	inoculated ear	0
	Leishmania martiniquensis Cu1R1	contralateral ear	0
	Leishmania martiniquensis Cu1R1	i.e. draining lymph nodes	0
	Leishmania martiniquensis Cu1R1	c.e. draining lymph nodes	0
	Leishmania martiniquensis Cu1R1	forepaws	0
	Leishmania martiniquensis Cu1R1	hindpaws	0
	Leishmania martiniquensis Cu1R1	liver	0
	Leishmania martiniquensis Cu1R1	spleen	0
	Leishmania martiniquensis Cu1R1	tail	0
58	Leishmania martiniquensis Cu1R1	inoculated ear	0
	Leishmania martiniquensis Cu1R1	contralateral ear	0
	Leishmania martiniquensis Cu1R1	i.e. draining lymph nodes	0
	Leishmania martiniquensis Cu1R1	c.e. draining lymph nodes	0
	Leishmania martiniquensis Cu1R1	forepaws	0
	Leishmania martiniquensis Cu1R1	hindpaws	0
	Leishmania martiniquensis Cu1R1	liver	0
	Leishmania martiniquensis Cu1R1	spleen	0
	Leishmania martiniquensis Cu1R1	tail	0
59	Leishmania martiniquensis Cu1R1	inoculated ear	0
	Leishmania martiniquensis Cu1R1	contralateral ear	0
	Leishmania martiniquensis Cu1R1	i.e. draining lymph nodes	0
	Leishmania martiniquensis Cu1R1	c.e. draining lymph nodes	0
	Leishmania martiniquensis Cu1R1	forepaws	0
	Leishmania martiniquensis Cu1R1	hindpaws	0
	Leishmania martiniquensis Cu1R1	liver	0
	Leishmania martiniquensis Cu1R1	spleen	0
	Leishmania martiniquensis Cu1R1	tail	0
60	Leishmania martiniquensis Cu1R1	inoculated ear	0
	Leishmania martiniquensis Cu1R1	contralateral ear	0
	Leishmania martiniquensis Cu1R1	i.e. draining lymph nodes	0
	Leishmania martiniquensis Cu1R1	c.e. draining lymph nodes	0
	Leishmania martiniquensis Cu1R1	forepaws	0
	Leishmania martiniquensis Cu1R1	hindpaws	0
	Leishmania martiniquensis Cu1R1	liver	0
	Leishmania martiniquensis Cu1R1	spleen	0
	Leishmania martiniquensis Cu1R1	tail	0
61	Leishmania martiniquensis Cu2	inoculated ear	0
	Leishmania martiniquensis Cu2	contralateral ear	0
	Leishmania martiniquensis Cu2	i.e. draining lymph nodes	0
	Leishmania martiniquensis Cu2	c.e. draining lymph nodes	0
	Leishmania martiniquensis Cu2	forepaws	0
	Leishmania martiniquensis Cu2	hindpaws	0
	Leishmania martiniquensis Cu2	liver	0
	Leishmania martiniquensis Cu2	spleen	0
	Leishmania martiniquensis Cu2	tail	0
62	Leishmania martiniquensis Cu2	inoculated ear	0
	Leishmania martiniquensis Cu2	contralateral ear	0
	Leishmania martiniquensis Cu2	i.e. draining lymph nodes	0
	Leishmania martiniquensis Cu2	c.e. draining lymph nodes	0
	Leishmania martiniquensis Cu2	forepaws	0
	Leishmania martiniquensis Cu2	hindpaws	0
	Leishmania martiniquensis Cu2	liver	0
	Leishmania martiniquensis Cu2	spleen	0
	Leishmania martiniquensis Cu2	tail	0
63	Leishmania martiniquensis Cu2	inoculated ear	0
	Leishmania martiniquensis Cu2	contralateral ear	0
	Leishmania martiniquensis Cu2	i.e. draining lymph nodes	0
	Leishmania martiniquensis Cu2	c.e. draining lymph nodes	0
	Leishmania martiniquensis Cu2	forepaws	0
	Leishmania martiniquensis Cu2	hindpaws	0
	Leishmania martiniquensis Cu2	liver	0
	Leishmania martiniquensis Cu2	spleen	0
	Leishmania martiniquensis Cu2	tail	0
64	Leishmania martiniquensis Cu2	inoculated ear	0
	Leishmania martiniquensis Cu2	contralateral ear	0
	Leishmania martiniquensis Cu2	i.e. draining lymph nodes	0
	Leishmania martiniquensis Cu2	c.e. draining lymph nodes	0
	Leishmania martiniquensis Cu2	forepaws	0
	Leishmania martiniquensis Cu2	hindpaws	0
	Leishmania martiniquensis Cu2	liver	0
	Leishmania martiniquensis Cu2	spleen	0
	Leishmania martiniquensis Cu2	tail	0
65	Leishmania martiniquensis Cu2	inoculated ear	0
	Leishmania martiniquensis Cu2	contralateral ear	0
	Leishmania martiniquensis Cu2	i.e. draining lymph nodes	0
	Leishmania martiniquensis Cu2	c.e. draining lymph nodes	0
	Leishmania martiniquensis Cu2	forepaws	0
	Leishmania martiniquensis Cu2	hindpaws	0
	Leishmania martiniquensis Cu2	liver	0
	Leishmania martiniquensis Cu2	spleen	0
	Leishmania martiniquensis Cu2	tail	0
66	Leishmania martiniquensis Cu2	inoculated ear	0
	Leishmania martiniquensis Cu2	contralateral ear	0
	Leishmania martiniquensis Cu2	i.e. draining lymph nodes	0
	Leishmania martiniquensis Cu2	c.e. draining lymph nodes	0
	Leishmania martiniquensis Cu2	forepaws	0
	Leishmania martiniquensis Cu2	hindpaws	0
	Leishmania martiniquensis Cu2	liver	0
	Leishmania martiniquensis Cu2	spleen	0
	Leishmania martiniquensis Cu2	tail	0
67	Leishmania martiniquensis Cu2	inoculated ear	0
	Leishmania martiniquensis Cu2	contralateral ear	0
	Leishmania martiniquensis Cu2	i.e. draining lymph nodes	0
	Leishmania martiniquensis Cu2	c.e. draining lymph nodes	0
	Leishmania martiniquensis Cu2	forepaws	0
	Leishmania martiniquensis Cu2	hindpaws	0
	Leishmania martiniquensis Cu2	liver	0
	Leishmania martiniquensis Cu2	spleen	0
	Leishmania martiniquensis Cu2	tail	0
68	Leishmania martiniquensis Cu2	inoculated ear	0
	Leishmania martiniquensis Cu2	contralateral ear	0
	Leishmania martiniquensis Cu2	i.e. draining lymph nodes	0
	Leishmania martiniquensis Cu2	c.e. draining lymph nodes	0
	Leishmania martiniquensis Cu2	forepaws	0
	Leishmania martiniquensis Cu2	hindpaws	0
	Leishmania martiniquensis Cu2	liver	0
	Leishmania martiniquensis Cu2	spleen	0
	Leishmania martiniquensis Cu2	tail	0
69	Leishmania martiniquensis Cu2	inoculated ear	0
	Leishmania martiniquensis Cu2	contralateral ear	0
	Leishmania martiniquensis Cu2	i.e. draining lymph nodes	0
	Leishmania martiniquensis Cu2	c.e. draining lymph nodes	0
	Leishmania martiniquensis Cu2	forepaws	0
	Leishmania martiniquensis Cu2	hindpaws	0
	Leishmania martiniquensis Cu2	liver	0
	Leishmania martiniquensis Cu2	spleen	0
	Leishmania martiniquensis Cu2	tail	0
70	Leishmania martiniquensis Cu2	inoculated ear	0
	Leishmania martiniquensis Cu2	contralateral ear	0
	Leishmania martiniquensis Cu2	i.e. draining lymph nodes	0
	Leishmania martiniquensis Cu2	c.e. draining lymph nodes	0
	Leishmania martiniquensis Cu2	forepaws	0
	Leishmania martiniquensis Cu2	hindpaws	0
	Leishmania martiniquensis Cu2	liver	0
	Leishmania martiniquensis Cu2	spleen	0
	Leishmania martiniquensis Cu2	tail	0
71	Leishmania martiniquensis Aig1	inoculated ear	0
	Leishmania martiniquensis Aig1	contralateral ear	0
	Leishmania martiniquensis Aig1	i.e. draining lymph nodes	0
	Leishmania martiniquensis Aig1	c.e. draining lymph nodes	0
	Leishmania martiniquensis Aig1	forepaws	0
	Leishmania martiniquensis Aig1	hindpaws	0
	Leishmania martiniquensis Aig1	liver	0
	Leishmania martiniquensis Aig1	spleen	0
	Leishmania martiniquensis Aig1	tail	0
72	Leishmania martiniquensis Aig1	inoculated ear	0
	Leishmania martiniquensis Aig1	contralateral ear	0
	Leishmania martiniquensis Aig1	i.e. draining lymph nodes	0
	Leishmania martiniquensis Aig1	c.e. draining lymph nodes	0
	Leishmania martiniquensis Aig1	forepaws	0
	Leishmania martiniquensis Aig1	hindpaws	0
	Leishmania martiniquensis Aig1	liver	0
	Leishmania martiniquensis Aig1	spleen	0
	Leishmania martiniquensis Aig1	tail	0
73	Leishmania martiniquensis Aig1	inoculated ear	0
	Leishmania martiniquensis Aig1	contralateral ear	0
	Leishmania martiniquensis Aig1	i.e. draining lymph nodes	0
	Leishmania martiniquensis Aig1	c.e. draining lymph nodes	0
	Leishmania martiniquensis Aig1	forepaws	0
	Leishmania martiniquensis Aig1	hindpaws	0
	Leishmania martiniquensis Aig1	liver	0
	Leishmania martiniquensis Aig1	spleen	0
	Leishmania martiniquensis Aig1	tail	0
74	Leishmania martiniquensis Aig1	inoculated ear	0
	Leishmania martiniquensis Aig1	contralateral ear	0
	Leishmania martiniquensis Aig1	i.e. draining lymph nodes	0
	Leishmania martiniquensis Aig1	c.e. draining lymph nodes	0
	Leishmania martiniquensis Aig1	forepaws	0
	Leishmania martiniquensis Aig1	hindpaws	0
	Leishmania martiniquensis Aig1	liver	0
	Leishmania martiniquensis Aig1	spleen	0
	Leishmania martiniquensis Aig1	tail	0
75	Leishmania martiniquensis Aig1	inoculated ear	0
	Leishmania martiniquensis Aig1	contralateral ear	0
	Leishmania martiniquensis Aig1	i.e. draining lymph nodes	0
	Leishmania martiniquensis Aig1	c.e. draining lymph nodes	0
	Leishmania martiniquensis Aig1	forepaws	0
	Leishmania martiniquensis Aig1	hindpaws	0
	Leishmania martiniquensis Aig1	liver	0
	Leishmania martiniquensis Aig1	spleen	0
	Leishmania martiniquensis Aig1	tail	0
76	Leishmania martiniquensis Aig1	inoculated ear	0
	Leishmania martiniquensis Aig1	contralateral ear	0
	Leishmania martiniquensis Aig1	i.e. draining lymph nodes	0
	Leishmania martiniquensis Aig1	c.e. draining lymph nodes	0
	Leishmania martiniquensis Aig1	forepaws	0
	Leishmania martiniquensis Aig1	hindpaws	0
	Leishmania martiniquensis Aig1	liver	0
	Leishmania martiniquensis Aig1	spleen	0
	Leishmania martiniquensis Aig1	tail	0
77	Leishmania martiniquensis Aig1	inoculated ear	0
	Leishmania martiniquensis Aig1	contralateral ear	0
	Leishmania martiniquensis Aig1	i.e. draining lymph nodes	0
	Leishmania martiniquensis Aig1	c.e. draining lymph nodes	0
	Leishmania martiniquensis Aig1	forepaws	0
	Leishmania martiniquensis Aig1	hindpaws	0
	Leishmania martiniquensis Aig1	liver	0
	Leishmania martiniquensis Aig1	spleen	0
	Leishmania martiniquensis Aig1	tail	0
78	Leishmania martiniquensis Aig1	inoculated ear	0
	Leishmania martiniquensis Aig1	contralateral ear	0
	Leishmania martiniquensis Aig1	i.e. draining lymph nodes	0
	Leishmania martiniquensis Aig1	c.e. draining lymph nodes	0
	Leishmania martiniquensis Aig1	forepaws	0
	Leishmania martiniquensis Aig1	hindpaws	0
	Leishmania martiniquensis Aig1	liver	0
	Leishmania martiniquensis Aig1	spleen	0
	Leishmania martiniquensis Aig1	tail	0
79	Leishmania martiniquensis Aig1	inoculated ear	0
	Leishmania martiniquensis Aig1	contralateral ear	0
	Leishmania martiniquensis Aig1	i.e. draining lymph nodes	0
	Leishmania martiniquensis Aig1	c.e. draining lymph nodes	0
	Leishmania martiniquensis Aig1	forepaws	0
	Leishmania martiniquensis Aig1	hindpaws	0
	Leishmania martiniquensis Aig1	liver	0
	Leishmania martiniquensis Aig1	spleen	0
	Leishmania martiniquensis Aig1	tail	0
80	Leishmania martiniquensis Aig1	inoculated ear	0
	Leishmania martiniquensis Aig1	contralateral ear	0
	Leishmania martiniquensis Aig1	i.e. draining lymph nodes	0
	Leishmania martiniquensis Aig1	c.e. draining lymph nodes	0
	Leishmania martiniquensis Aig1	forepaws	0
	Leishmania martiniquensis Aig1	hindpaws	0
	Leishmania martiniquensis Aig1	liver	0
	Leishmania martiniquensis Aig1	spleen	0
	Leishmania martiniquensis Aig1	tail	0

## Sheet: Chinese hamsters
Animal no.	Leishmania species	Tissue	No. of parasites detected
81	Leishmania enriettii	inoculated ear	0
	Leishmania enriettii	contralateral ear	0
	Leishmania enriettii	i.e. draining lymph nodes	0
	Leishmania enriettii	c.e. draining lymph nodes	0
	Leishmania enriettii	forepaws	0
	Leishmania enriettii	hindpaws	0
	Leishmania enriettii	liver	0
	Leishmania enriettii	spleen	0
	Leishmania enriettii	tail	0
82	Leishmania enriettii	inoculated ear	0
	Leishmania enriettii	contralateral ear	0
	Leishmania enriettii	i.e. draining lymph nodes	0
	Leishmania enriettii	c.e. draining lymph nodes	0
	Leishmania enriettii	forepaws	0
	Leishmania enriettii	hindpaws	0
	Leishmania enriettii	liver	0
	Leishmania enriettii	spleen	0
	Leishmania enriettii	tail	0
83	Leishmania enriettii	inoculated ear	0
	Leishmania enriettii	contralateral ear	0
	Leishmania enriettii	i.e. draining lymph nodes	0
	Leishmania enriettii	c.e. draining lymph nodes	0
	Leishmania enriettii	forepaws	0
	Leishmania enriettii	hindpaws	0
	Leishmania enriettii	liver	0
	Leishmania enriettii	spleen	0
	Leishmania enriettii	tail	0
84	Leishmania enriettii	inoculated ear	0
	Leishmania enriettii	contralateral ear	0
	Leishmania enriettii	i.e. draining lymph nodes	<1000
	Leishmania enriettii	c.e. draining lymph nodes	0
	Leishmania enriettii	forepaws	0
	Leishmania enriettii	hindpaws	0
	Leishmania enriettii	liver	0
	Leishmania enriettii	spleen	0
	Leishmania enriettii	tail	0
85	Leishmania enriettii	inoculated ear	0
	Leishmania enriettii	contralateral ear	0
	Leishmania enriettii	i.e. draining lymph nodes	0
	Leishmania enriettii	c.e. draining lymph nodes	0
	Leishmania enriettii	forepaws	0
	Leishmania enriettii	hindpaws	0
	Leishmania enriettii	liver	0
	Leishmania enriettii	spleen	0
	Leishmania enriettii	tail	0
86	Leishmania enriettii	inoculated ear	0
	Leishmania enriettii	contralateral ear	0
	Leishmania enriettii	i.e. draining lymph nodes	0
	Leishmania enriettii	c.e. draining lymph nodes	0
	Leishmania enriettii	forepaws	0
	Leishmania enriettii	hindpaws	0
	Leishmania enriettii	liver	0
	Leishmania enriettii	spleen	0
	Leishmania enriettii	tail	0
87	Leishmania enriettii	inoculated ear	0
	Leishmania enriettii	contralateral ear	0
	Leishmania enriettii	i.e. draining lymph nodes	0
	Leishmania enriettii	c.e. draining lymph nodes	0
	Leishmania enriettii	forepaws	0
	Leishmania enriettii	hindpaws	0
	Leishmania enriettii	liver	0
	Leishmania enriettii	spleen	0
	Leishmania enriettii	tail	0
88	Leishmania enriettii	inoculated ear	<1000
	Leishmania enriettii	contralateral ear	0
	Leishmania enriettii	i.e. draining lymph nodes	0
	Leishmania enriettii	c.e. draining lymph nodes	0
	Leishmania enriettii	forepaws	0
	Leishmania enriettii	hindpaws	0
	Leishmania enriettii	liver	0
	Leishmania enriettii	spleen	0
	Leishmania enriettii	tail	0
89	Leishmania enriettii	inoculated ear	0
	Leishmania enriettii	contralateral ear	0
	Leishmania enriettii	i.e. draining lymph nodes	0
	Leishmania enriettii	c.e. draining lymph nodes	0
	Leishmania enriettii	forepaws	0
	Leishmania enriettii	hindpaws	0
	Leishmania enriettii	liver	0
	Leishmania enriettii	spleen	0
	Leishmania enriettii	tail	0
90	Leishmania enriettii	inoculated ear	0
	Leishmania enriettii	contralateral ear	0
	Leishmania enriettii	i.e. draining lymph nodes	0
	Leishmania enriettii	c.e. draining lymph nodes	0
	Leishmania enriettii	forepaws	0
	Leishmania enriettii	hindpaws	0
	Leishmania enriettii	liver	0
	Leishmania enriettii	spleen	0
	Leishmania enriettii	tail	0
91	Leishmania macropodum	inoculated ear	0
	Leishmania macropodum	contralateral ear	0
	Leishmania macropodum	i.e. draining lymph nodes	0
	Leishmania macropodum	c.e. draining lymph nodes	0
	Leishmania macropodum	forepaws	0
	Leishmania macropodum	hindpaws	0
	Leishmania macropodum	liver	0
	Leishmania macropodum	spleen	0
	Leishmania macropodum	tail	0
92	Leishmania macropodum	inoculated ear	0
	Leishmania macropodum	contralateral ear	0
	Leishmania macropodum	i.e. draining lymph nodes	0
	Leishmania macropodum	c.e. draining lymph nodes	0
	Leishmania macropodum	forepaws	0
	Leishmania macropodum	hindpaws	0
	Leishmania macropodum	liver	0
	Leishmania macropodum	spleen	0
	Leishmania macropodum	tail	0
93	Leishmania macropodum	inoculated ear	0
	Leishmania macropodum	contralateral ear	0
	Leishmania macropodum	i.e. draining lymph nodes	0
	Leishmania macropodum	c.e. draining lymph nodes	0
	Leishmania macropodum	forepaws	0
	Leishmania macropodum	hindpaws	0
	Leishmania macropodum	liver	0
	Leishmania macropodum	spleen	0
	Leishmania macropodum	tail	0
94	Leishmania macropodum	inoculated ear	0
	Leishmania macropodum	contralateral ear	0
	Leishmania macropodum	i.e. draining lymph nodes	0
	Leishmania macropodum	c.e. draining lymph nodes	0
	Leishmania macropodum	forepaws	0
	Leishmania macropodum	hindpaws	0
	Leishmania macropodum	liver	0
	Leishmania macropodum	spleen	0
	Leishmania macropodum	tail	0
95	Leishmania macropodum	inoculated ear	0
	Leishmania macropodum	contralateral ear	0
	Leishmania macropodum	i.e. draining lymph nodes	0
	Leishmania macropodum	c.e. draining lymph nodes	0
	Leishmania macropodum	forepaws	0
	Leishmania macropodum	hindpaws	0
	Leishmania macropodum	liver	0
	Leishmania macropodum	spleen	0
	Leishmania macropodum	tail	0
96	Leishmania macropodum	inoculated ear	0
	Leishmania macropodum	contralateral ear	0
	Leishmania macropodum	i.e. draining lymph nodes	0
	Leishmania macropodum	c.e. draining lymph nodes	0
	Leishmania macropodum	forepaws	0
	Leishmania macropodum	hindpaws	0
	Leishmania macropodum	liver	0
	Leishmania macropodum	spleen	0
	Leishmania macropodum	tail	0
97	Leishmania macropodum	inoculated ear	0
	Leishmania macropodum	contralateral ear	0
	Leishmania macropodum	i.e. draining lymph nodes	0
	Leishmania macropodum	c.e. draining lymph nodes	0
	Leishmania macropodum	forepaws	0
	Leishmania macropodum	hindpaws	0
	Leishmania macropodum	liver	0
	Leishmania macropodum	spleen	0
	Leishmania macropodum	tail	0
98	Leishmania macropodum	inoculated ear	0
	Leishmania macropodum	contralateral ear	0
	Leishmania macropodum	i.e. draining lymph nodes	0
	Leishmania macropodum	c.e. draining lymph nodes	0
	Leishmania macropodum	forepaws	0
	Leishmania macropodum	hindpaws	0
	Leishmania macropodum	liver	0
	Leishmania macropodum	spleen	0
	Leishmania macropodum	tail	0
99	Leishmania macropodum	inoculated ear	0
	Leishmania macropodum	contralateral ear	0
	Leishmania macropodum	i.e. draining lymph nodes	0
	Leishmania macropodum	c.e. draining lymph nodes	0
	Leishmania macropodum	forepaws	0
	Leishmania macropodum	hindpaws	0
	Leishmania macropodum	liver	0
	Leishmania macropodum	spleen	0
	Leishmania macropodum	tail	0
100	Leishmania macropodum	inoculated ear	0
	Leishmania macropodum	contralateral ear	0
	Leishmania macropodum	i.e. draining lymph nodes	0
	Leishmania macropodum	c.e. draining lymph nodes	0
	Leishmania macropodum	forepaws	0
	Leishmania macropodum	hindpaws	0
	Leishmania macropodum	liver	0
	Leishmania macropodum	spleen	0
	Leishmania macropodum	tail	0
101	Leishmania chancei	inoculated ear	0
	Leishmania chancei	contralateral ear	0
	Leishmania chancei	i.e. draining lymph nodes	0
	Leishmania chancei	c.e. draining lymph nodes	0
	Leishmania chancei	forepaws	0
	Leishmania chancei	hindpaws	0
	Leishmania chancei	liver	0
	Leishmania chancei	spleen	0
	Leishmania chancei	tail	0
102	Leishmania chancei	inoculated ear	0
	Leishmania chancei	contralateral ear	0
	Leishmania chancei	i.e. draining lymph nodes	0
	Leishmania chancei	c.e. draining lymph nodes	0
	Leishmania chancei	forepaws	0
	Leishmania chancei	hindpaws	0
	Leishmania chancei	liver	0
	Leishmania chancei	spleen	0
	Leishmania chancei	tail	0
103	Leishmania chancei	inoculated ear	0
	Leishmania chancei	contralateral ear	0
	Leishmania chancei	i.e. draining lymph nodes	0
	Leishmania chancei	c.e. draining lymph nodes	0
	Leishmania chancei	forepaws	0
	Leishmania chancei	hindpaws	0
	Leishmania chancei	liver	0
	Leishmania chancei	spleen	0
	Leishmania chancei	tail	0
104	Leishmania chancei	inoculated ear	0
	Leishmania chancei	contralateral ear	0
	Leishmania chancei	i.e. draining lymph nodes	0
	Leishmania chancei	c.e. draining lymph nodes	0
	Leishmania chancei	forepaws	0
	Leishmania chancei	hindpaws	0
	Leishmania chancei	liver	0
	Leishmania chancei	spleen	0
	Leishmania chancei	tail	0
105	Leishmania chancei	inoculated ear	0
	Leishmania chancei	contralateral ear	0
	Leishmania chancei	i.e. draining lymph nodes	0
	Leishmania chancei	c.e. draining lymph nodes	0
	Leishmania chancei	forepaws	0
	Leishmania chancei	hindpaws	0
	Leishmania chancei	liver	0
	Leishmania chancei	spleen	0
	Leishmania chancei	tail	0
106	Leishmania chancei	inoculated ear	<1000
	Leishmania chancei	contralateral ear	0
	Leishmania chancei	i.e. draining lymph nodes	0
	Leishmania chancei	c.e. draining lymph nodes	0
	Leishmania chancei	forepaws	0
	Leishmania chancei	hindpaws	0
	Leishmania chancei	liver	0
	Leishmania chancei	spleen	0
	Leishmania chancei	tail	0
107	Leishmania chancei	inoculated ear	0
	Leishmania chancei	contralateral ear	0
	Leishmania chancei	i.e. draining lymph nodes	0
	Leishmania chancei	c.e. draining lymph nodes	0
	Leishmania chancei	forepaws	0
	Leishmania chancei	hindpaws	0
	Leishmania chancei	liver	0
	Leishmania chancei	spleen	0
	Leishmania chancei	tail	0
108	Leishmania chancei	inoculated ear	<1000
	Leishmania chancei	contralateral ear	0
	Leishmania chancei	i.e. draining lymph nodes	0
	Leishmania chancei	c.e. draining lymph nodes	0
	Leishmania chancei	forepaws	0
	Leishmania chancei	hindpaws	0
	Leishmania chancei	liver	0
	Leishmania chancei	spleen	0
	Leishmania chancei	tail	0
109	Leishmania chancei	inoculated ear	<1000
	Leishmania chancei	contralateral ear	0
	Leishmania chancei	i.e. draining lymph nodes	0
	Leishmania chancei	c.e. draining lymph nodes	0
	Leishmania chancei	forepaws	0
	Leishmania chancei	hindpaws	0
	Leishmania chancei	liver	0
	Leishmania chancei	spleen	0
	Leishmania chancei	tail	0
110	Leishmania chancei	inoculated ear	0
	Leishmania chancei	contralateral ear	0
	Leishmania chancei	i.e. draining lymph nodes	0
	Leishmania chancei	c.e. draining lymph nodes	0
	Leishmania chancei	forepaws	0
	Leishmania chancei	hindpaws	0
	Leishmania chancei	liver	0
	Leishmania chancei	spleen	0
	Leishmania chancei	tail	0
111	Leishmania orientalis	inoculated ear	0
	Leishmania orientalis	contralateral ear	0
	Leishmania orientalis	i.e. draining lymph nodes	0
	Leishmania orientalis	c.e. draining lymph nodes	0
	Leishmania orientalis	forepaws	0
	Leishmania orientalis	hindpaws	0
	Leishmania orientalis	liver	0
	Leishmania orientalis	spleen	0
	Leishmania orientalis	tail	0
112	Leishmania orientalis	inoculated ear	<1000
	Leishmania orientalis	contralateral ear	0
	Leishmania orientalis	i.e. draining lymph nodes	0
	Leishmania orientalis	c.e. draining lymph nodes	0
	Leishmania orientalis	forepaws	0
	Leishmania orientalis	hindpaws	0
	Leishmania orientalis	liver	0
	Leishmania orientalis	spleen	0
	Leishmania orientalis	tail	0
113	Leishmania orientalis	inoculated ear	<1000
	Leishmania orientalis	contralateral ear	0
	Leishmania orientalis	i.e. draining lymph nodes	<1000
	Leishmania orientalis	c.e. draining lymph nodes	0
	Leishmania orientalis	forepaws	0
	Leishmania orientalis	hindpaws	0
	Leishmania orientalis	liver	0
	Leishmania orientalis	spleen	0
	Leishmania orientalis	tail	0
114	Leishmania orientalis	inoculated ear	0
	Leishmania orientalis	contralateral ear	0
	Leishmania orientalis	i.e. draining lymph nodes	0
	Leishmania orientalis	c.e. draining lymph nodes	0
	Leishmania orientalis	forepaws	0
	Leishmania orientalis	hindpaws	0
	Leishmania orientalis	liver	0
	Leishmania orientalis	spleen	0
	Leishmania orientalis	tail	0
115	Leishmania orientalis	inoculated ear	<1000
	Leishmania orientalis	contralateral ear	0
	Leishmania orientalis	i.e. draining lymph nodes	0
	Leishmania orientalis	c.e. draining lymph nodes	0
	Leishmania orientalis	forepaws	0
	Leishmania orientalis	hindpaws	0
	Leishmania orientalis	liver	0
	Leishmania orientalis	spleen	0
	Leishmania orientalis	tail	0
116	Leishmania orientalis	inoculated ear	0
	Leishmania orientalis	contralateral ear	0
	Leishmania orientalis	i.e. draining lymph nodes	0
	Leishmania orientalis	c.e. draining lymph nodes	0
	Leishmania orientalis	forepaws	0
	Leishmania orientalis	hindpaws	0
	Leishmania orientalis	liver	0
	Leishmania orientalis	spleen	0
	Leishmania orientalis	tail	0
117	Leishmania orientalis	inoculated ear	<1000
	Leishmania orientalis	contralateral ear	0
	Leishmania orientalis	i.e. draining lymph nodes	0
	Leishmania orientalis	c.e. draining lymph nodes	0
	Leishmania orientalis	forepaws	0
	Leishmania orientalis	hindpaws	0
	Leishmania orientalis	liver	0
	Leishmania orientalis	spleen	0
	Leishmania orientalis	tail	0
118	Leishmania orientalis	inoculated ear	0
	Leishmania orientalis	contralateral ear	0
	Leishmania orientalis	i.e. draining lymph nodes	0
	Leishmania orientalis	c.e. draining lymph nodes	0
	Leishmania orientalis	forepaws	0
	Leishmania orientalis	hindpaws	0
	Leishmania orientalis	liver	0
	Leishmania orientalis	spleen	0
	Leishmania orientalis	tail	0
119	Leishmania orientalis	inoculated ear	0
	Leishmania orientalis	contralateral ear	0
	Leishmania orientalis	i.e. draining lymph nodes	0
	Leishmania orientalis	c.e. draining lymph nodes	0
	Leishmania orientalis	forepaws	0
	Leishmania orientalis	hindpaws	0
	Leishmania orientalis	liver	0
	Leishmania orientalis	spleen	0
	Leishmania orientalis	tail	0
120	Leishmania orientalis	inoculated ear	<1000
	Leishmania orientalis	contralateral ear	0
	Leishmania orientalis	i.e. draining lymph nodes	0
	Leishmania orientalis	c.e. draining lymph nodes	0
	Leishmania orientalis	forepaws	0
	Leishmania orientalis	hindpaws	0
	Leishmania orientalis	liver	0
	Leishmania orientalis	spleen	0
	Leishmania orientalis	tail	0
121	Leishmania martiniquensis Mar1	inoculated ear	<1000
	Leishmania martiniquensis Mar1	contralateral ear	0
	Leishmania martiniquensis Mar1	i.e. draining lymph nodes	0
	Leishmania martiniquensis Mar1	c.e. draining lymph nodes	0
	Leishmania martiniquensis Mar1	forepaws	0
	Leishmania martiniquensis Mar1	hindpaws	0
	Leishmania martiniquensis Mar1	liver	0
	Leishmania martiniquensis Mar1	spleen	0
	Leishmania martiniquensis Mar1	tail	0
122	Leishmania martiniquensis Mar1	inoculated ear	0
	Leishmania martiniquensis Mar1	contralateral ear	0
	Leishmania martiniquensis Mar1	i.e. draining lymph nodes	<1000
	Leishmania martiniquensis Mar1	c.e. draining lymph nodes	0
	Leishmania martiniquensis Mar1	forepaws	0
	Leishmania martiniquensis Mar1	hindpaws	0
	Leishmania martiniquensis Mar1	liver	0
	Leishmania martiniquensis Mar1	spleen	0
	Leishmania martiniquensis Mar1	tail	0
123	Leishmania martiniquensis Mar1	inoculated ear	0
	Leishmania martiniquensis Mar1	contralateral ear	0
	Leishmania martiniquensis Mar1	i.e. draining lymph nodes	0
	Leishmania martiniquensis Mar1	c.e. draining lymph nodes	0
	Leishmania martiniquensis Mar1	forepaws	0
	Leishmania martiniquensis Mar1	hindpaws	0
	Leishmania martiniquensis Mar1	liver	0
	Leishmania martiniquensis Mar1	spleen	0
	Leishmania martiniquensis Mar1	tail	0
124	Leishmania martiniquensis Mar1	inoculated ear	0
	Leishmania martiniquensis Mar1	contralateral ear	0
	Leishmania martiniquensis Mar1	i.e. draining lymph nodes	0
	Leishmania martiniquensis Mar1	c.e. draining lymph nodes	0
	Leishmania martiniquensis Mar1	forepaws	0
	Leishmania martiniquensis Mar1	hindpaws	0
	Leishmania martiniquensis Mar1	liver	0
	Leishmania martiniquensis Mar1	spleen	0
	Leishmania martiniquensis Mar1	tail	0
125	Leishmania martiniquensis Mar1	inoculated ear	<1000
	Leishmania martiniquensis Mar1	contralateral ear	0
	Leishmania martiniquensis Mar1	i.e. draining lymph nodes	<1000
	Leishmania martiniquensis Mar1	c.e. draining lymph nodes	0
	Leishmania martiniquensis Mar1	forepaws	0
	Leishmania martiniquensis Mar1	hindpaws	0
	Leishmania martiniquensis Mar1	liver	0
	Leishmania martiniquensis Mar1	spleen	0
	Leishmania martiniquensis Mar1	tail	0
126	Leishmania martiniquensis Mar1	inoculated ear	0
	Leishmania martiniquensis Mar1	contralateral ear	0
	Leishmania martiniquensis Mar1	i.e. draining lymph nodes	0
	Leishmania martiniquensis Mar1	c.e. draining lymph nodes	0
	Leishmania martiniquensis Mar1	forepaws	0
	Leishmania martiniquensis Mar1	hindpaws	0
	Leishmania martiniquensis Mar1	liver	0
	Leishmania martiniquensis Mar1	spleen	0
	Leishmania martiniquensis Mar1	tail	0
127	Leishmania martiniquensis Mar1	inoculated ear	0
	Leishmania martiniquensis Mar1	contralateral ear	0
	Leishmania martiniquensis Mar1	i.e. draining lymph nodes	0
	Leishmania martiniquensis Mar1	c.e. draining lymph nodes	0
	Leishmania martiniquensis Mar1	forepaws	0
	Leishmania martiniquensis Mar1	hindpaws	0
	Leishmania martiniquensis Mar1	liver	0
	Leishmania martiniquensis Mar1	spleen	0
	Leishmania martiniquensis Mar1	tail	0
128	Leishmania martiniquensis Mar1	inoculated ear	0
	Leishmania martiniquensis Mar1	contralateral ear	0
	Leishmania martiniquensis Mar1	i.e. draining lymph nodes	0
	Leishmania martiniquensis Mar1	c.e. draining lymph nodes	0
	Leishmania martiniquensis Mar1	forepaws	0
	Leishmania martiniquensis Mar1	hindpaws	0
	Leishmania martiniquensis Mar1	liver	0
	Leishmania martiniquensis Mar1	spleen	0
	Leishmania martiniquensis Mar1	tail	0
129	Leishmania martiniquensis Mar1	inoculated ear	0
	Leishmania martiniquensis Mar1	contralateral ear	0
	Leishmania martiniquensis Mar1	i.e. draining lymph nodes	0
	Leishmania martiniquensis Mar1	c.e. draining lymph nodes	0
	Leishmania martiniquensis Mar1	forepaws	0
	Leishmania martiniquensis Mar1	hindpaws	0
	Leishmania martiniquensis Mar1	liver	0
	Leishmania martiniquensis Mar1	spleen	0
	Leishmania martiniquensis Mar1	tail	0
130	Leishmania martiniquensis Mar1	inoculated ear	0
	Leishmania martiniquensis Mar1	contralateral ear	0
	Leishmania martiniquensis Mar1	i.e. draining lymph nodes	0
	Leishmania martiniquensis Mar1	c.e. draining lymph nodes	0
	Leishmania martiniquensis Mar1	forepaws	0
	Leishmania martiniquensis Mar1	hindpaws	0
	Leishmania martiniquensis Mar1	liver	0
	Leishmania martiniquensis Mar1	spleen	0
	Leishmania martiniquensis Mar1	tail	0
131	Leishmania martiniquensis Cu1R1	inoculated ear	0
	Leishmania martiniquensis Cu1R1	contralateral ear	0
	Leishmania martiniquensis Cu1R1	i.e. draining lymph nodes	0
	Leishmania martiniquensis Cu1R1	c.e. draining lymph nodes	0
	Leishmania martiniquensis Cu1R1	forepaws	0
	Leishmania martiniquensis Cu1R1	hindpaws	0
	Leishmania martiniquensis Cu1R1	liver	0
	Leishmania martiniquensis Cu1R1	spleen	0
	Leishmania martiniquensis Cu1R1	tail	0
132	Leishmania martiniquensis Cu1R1	inoculated ear	0
	Leishmania martiniquensis Cu1R1	contralateral ear	0
	Leishmania martiniquensis Cu1R1	i.e. draining lymph nodes	0
	Leishmania martiniquensis Cu1R1	c.e. draining lymph nodes	0
	Leishmania martiniquensis Cu1R1	forepaws	0
	Leishmania martiniquensis Cu1R1	hindpaws	0
	Leishmania martiniquensis Cu1R1	liver	0
	Leishmania martiniquensis Cu1R1	spleen	0
	Leishmania martiniquensis Cu1R1	tail	0
133	Leishmania martiniquensis Cu1R1	inoculated ear	0
	Leishmania martiniquensis Cu1R1	contralateral ear	0
	Leishmania martiniquensis Cu1R1	i.e. draining lymph nodes	0
	Leishmania martiniquensis Cu1R1	c.e. draining lymph nodes	0
	Leishmania martiniquensis Cu1R1	forepaws	0
	Leishmania martiniquensis Cu1R1	hindpaws	0
	Leishmania martiniquensis Cu1R1	liver	0
	Leishmania martiniquensis Cu1R1	spleen	0
	Leishmania martiniquensis Cu1R1	tail	0
134	Leishmania martiniquensis Cu1R1	inoculated ear	0
	Leishmania martiniquensis Cu1R1	contralateral ear	0
	Leishmania martiniquensis Cu1R1	i.e. draining lymph nodes	0
	Leishmania martiniquensis Cu1R1	c.e. draining lymph nodes	0
	Leishmania martiniquensis Cu1R1	forepaws	0
	Leishmania martiniquensis Cu1R1	hindpaws	0
	Leishmania martiniquensis Cu1R1	liver	0
	Leishmania martiniquensis Cu1R1	spleen	0
	Leishmania martiniquensis Cu1R1	tail	0
135	Leishmania martiniquensis Cu1R1	inoculated ear	<1000
	Leishmania martiniquensis Cu1R1	contralateral ear	0
	Leishmania martiniquensis Cu1R1	i.e. draining lymph nodes	0
	Leishmania martiniquensis Cu1R1	c.e. draining lymph nodes	0
	Leishmania martiniquensis Cu1R1	forepaws	0
	Leishmania martiniquensis Cu1R1	hindpaws	0
	Leishmania martiniquensis Cu1R1	liver	0
	Leishmania martiniquensis Cu1R1	spleen	0
	Leishmania martiniquensis Cu1R1	tail	0
136	Leishmania martiniquensis Cu1R1	inoculated ear	0
	Leishmania martiniquensis Cu1R1	contralateral ear	0
	Leishmania martiniquensis Cu1R1	i.e. draining lymph nodes	0
	Leishmania martiniquensis Cu1R1	c.e. draining lymph nodes	0
	Leishmania martiniquensis Cu1R1	forepaws	0
	Leishmania martiniquensis Cu1R1	hindpaws	0
	Leishmania martiniquensis Cu1R1	liver	0
	Leishmania martiniquensis Cu1R1	spleen	0
	Leishmania martiniquensis Cu1R1	tail	0
137	Leishmania martiniquensis Cu1R1	inoculated ear	0
	Leishmania martiniquensis Cu1R1	contralateral ear	0
	Leishmania martiniquensis Cu1R1	i.e. draining lymph nodes	0
	Leishmania martiniquensis Cu1R1	c.e. draining lymph nodes	0
	Leishmania martiniquensis Cu1R1	forepaws	0
	Leishmania martiniquensis Cu1R1	hindpaws	0
	Leishmania martiniquensis Cu1R1	liver	0
	Leishmania martiniquensis Cu1R1	spleen	0
	Leishmania martiniquensis Cu1R1	tail	0
138	Leishmania martiniquensis Cu1R1	inoculated ear	<1000
	Leishmania martiniquensis Cu1R1	contralateral ear	0
	Leishmania martiniquensis Cu1R1	i.e. draining lymph nodes	0
	Leishmania martiniquensis Cu1R1	c.e. draining lymph nodes	0
	Leishmania martiniquensis Cu1R1	forepaws	0
	Leishmania martiniquensis Cu1R1	hindpaws	0
	Leishmania martiniquensis Cu1R1	liver	0
	Leishmania martiniquensis Cu1R1	spleen	0
	Leishmania martiniquensis Cu1R1	tail	0
139	Leishmania martiniquensis Cu1R1	inoculated ear	<1000
	Leishmania martiniquensis Cu1R1	contralateral ear	0
	Leishmania martiniquensis Cu1R1	i.e. draining lymph nodes	0
	Leishmania martiniquensis Cu1R1	c.e. draining lymph nodes	0
	Leishmania martiniquensis Cu1R1	forepaws	0
	Leishmania martiniquensis Cu1R1	hindpaws	0
	Leishmania martiniquensis Cu1R1	liver	0
	Leishmania martiniquensis Cu1R1	spleen	0
	Leishmania martiniquensis Cu1R1	tail	0
140	Leishmania martiniquensis Cu1R1	inoculated ear	0
	Leishmania martiniquensis Cu1R1	contralateral ear	0
	Leishmania martiniquensis Cu1R1	i.e. draining lymph nodes	0
	Leishmania martiniquensis Cu1R1	c.e. draining lymph nodes	0
	Leishmania martiniquensis Cu1R1	forepaws	0
	Leishmania martiniquensis Cu1R1	hindpaws	0
	Leishmania martiniquensis Cu1R1	liver	0
	Leishmania martiniquensis Cu1R1	spleen	0
	Leishmania martiniquensis Cu1R1	tail	0
141	Leishmania martiniquensis Cu2	inoculated ear	<1000
	Leishmania martiniquensis Cu2	contralateral ear	0
	Leishmania martiniquensis Cu2	i.e. draining lymph nodes	0
	Leishmania martiniquensis Cu2	c.e. draining lymph nodes	0
	Leishmania martiniquensis Cu2	forepaws	0
	Leishmania martiniquensis Cu2	hindpaws	0
	Leishmania martiniquensis Cu2	liver	0
	Leishmania martiniquensis Cu2	spleen	0
	Leishmania martiniquensis Cu2	tail	0
142	Leishmania martiniquensis Cu2	inoculated ear	<1000
	Leishmania martiniquensis Cu2	contralateral ear	0
	Leishmania martiniquensis Cu2	i.e. draining lymph nodes	0
	Leishmania martiniquensis Cu2	c.e. draining lymph nodes	0
	Leishmania martiniquensis Cu2	forepaws	0
	Leishmania martiniquensis Cu2	hindpaws	0
	Leishmania martiniquensis Cu2	liver	0
	Leishmania martiniquensis Cu2	spleen	0
	Leishmania martiniquensis Cu2	tail	0
143	Leishmania martiniquensis Cu2	inoculated ear	0
	Leishmania martiniquensis Cu2	contralateral ear	0
	Leishmania martiniquensis Cu2	i.e. draining lymph nodes	0
	Leishmania martiniquensis Cu2	c.e. draining lymph nodes	0
	Leishmania martiniquensis Cu2	forepaws	0
	Leishmania martiniquensis Cu2	hindpaws	0
	Leishmania martiniquensis Cu2	liver	0
	Leishmania martiniquensis Cu2	spleen	0
	Leishmania martiniquensis Cu2	tail	0
144	Leishmania martiniquensis Cu2	inoculated ear	<1000
	Leishmania martiniquensis Cu2	contralateral ear	0
	Leishmania martiniquensis Cu2	i.e. draining lymph nodes	0
	Leishmania martiniquensis Cu2	c.e. draining lymph nodes	0
	Leishmania martiniquensis Cu2	forepaws	0
	Leishmania martiniquensis Cu2	hindpaws	0
	Leishmania martiniquensis Cu2	liver	0
	Leishmania martiniquensis Cu2	spleen	0
	Leishmania martiniquensis Cu2	tail	0
145	Leishmania martiniquensis Cu2	inoculated ear	0
	Leishmania martiniquensis Cu2	contralateral ear	0
	Leishmania martiniquensis Cu2	i.e. draining lymph nodes	0
	Leishmania martiniquensis Cu2	c.e. draining lymph nodes	0
	Leishmania martiniquensis Cu2	forepaws	0
	Leishmania martiniquensis Cu2	hindpaws	0
	Leishmania martiniquensis Cu2	liver	0
	Leishmania martiniquensis Cu2	spleen	0
	Leishmania martiniquensis Cu2	tail	0
146	Leishmania martiniquensis Cu2	inoculated ear	<1000
	Leishmania martiniquensis Cu2	contralateral ear	0
	Leishmania martiniquensis Cu2	i.e. draining lymph nodes	0
	Leishmania martiniquensis Cu2	c.e. draining lymph nodes	0
	Leishmania martiniquensis Cu2	forepaws	0
	Leishmania martiniquensis Cu2	hindpaws	0
	Leishmania martiniquensis Cu2	liver	0
	Leishmania martiniquensis Cu2	spleen	0
	Leishmania martiniquensis Cu2	tail	0
147	Leishmania martiniquensis Cu2	inoculated ear	<1000
	Leishmania martiniquensis Cu2	contralateral ear	0
	Leishmania martiniquensis Cu2	i.e. draining lymph nodes	0
	Leishmania martiniquensis Cu2	c.e. draining lymph nodes	0
	Leishmania martiniquensis Cu2	forepaws	0
	Leishmania martiniquensis Cu2	hindpaws	0
	Leishmania martiniquensis Cu2	liver	0
	Leishmania martiniquensis Cu2	spleen	0
	Leishmania martiniquensis Cu2	tail	0
148	Leishmania martiniquensis Cu2	inoculated ear	<1000
	Leishmania martiniquensis Cu2	contralateral ear	0
	Leishmania martiniquensis Cu2	i.e. draining lymph nodes	0
	Leishmania martiniquensis Cu2	c.e. draining lymph nodes	0
	Leishmania martiniquensis Cu2	forepaws	0
	Leishmania martiniquensis Cu2	hindpaws	0
	Leishmania martiniquensis Cu2	liver	0
	Leishmania martiniquensis Cu2	spleen	0
	Leishmania martiniquensis Cu2	tail	0
149	Leishmania martiniquensis Cu2	inoculated ear	<1000
	Leishmania martiniquensis Cu2	contralateral ear	0
	Leishmania martiniquensis Cu2	i.e. draining lymph nodes	0
	Leishmania martiniquensis Cu2	c.e. draining lymph nodes	0
	Leishmania martiniquensis Cu2	forepaws	0
	Leishmania martiniquensis Cu2	hindpaws	0
	Leishmania martiniquensis Cu2	liver	0
	Leishmania martiniquensis Cu2	spleen	0
	Leishmania martiniquensis Cu2	tail	0
150	Leishmania martiniquensis Cu2	inoculated ear	<1000
	Leishmania martiniquensis Cu2	contralateral ear	0
	Leishmania martiniquensis Cu2	i.e. draining lymph nodes	0
	Leishmania martiniquensis Cu2	c.e. draining lymph nodes	0
	Leishmania martiniquensis Cu2	forepaws	0
	Leishmania martiniquensis Cu2	hindpaws	<1000
	Leishmania martiniquensis Cu2	liver	0
	Leishmania martiniquensis Cu2	spleen	0
	Leishmania martiniquensis Cu2	tail	0
151	Leishmania martiniquensis Aig1	inoculated ear	0
	Leishmania martiniquensis Aig1	contralateral ear	0
	Leishmania martiniquensis Aig1	i.e. draining lymph nodes	0
	Leishmania martiniquensis Aig1	c.e. draining lymph nodes	0
	Leishmania martiniquensis Aig1	forepaws	0
	Leishmania martiniquensis Aig1	hindpaws	0
	Leishmania martiniquensis Aig1	liver	0
	Leishmania martiniquensis Aig1	spleen	0
	Leishmania martiniquensis Aig1	tail	0
152	Leishmania martiniquensis Aig1	inoculated ear	0
	Leishmania martiniquensis Aig1	contralateral ear	0
	Leishmania martiniquensis Aig1	i.e. draining lymph nodes	0
	Leishmania martiniquensis Aig1	c.e. draining lymph nodes	0
	Leishmania martiniquensis Aig1	forepaws	0
	Leishmania martiniquensis Aig1	hindpaws	0
	Leishmania martiniquensis Aig1	liver	0
	Leishmania martiniquensis Aig1	spleen	0
	Leishmania martiniquensis Aig1	tail	0
153	Leishmania martiniquensis Aig1	inoculated ear	0
	Leishmania martiniquensis Aig1	contralateral ear	0
	Leishmania martiniquensis Aig1	i.e. draining lymph nodes	0
	Leishmania martiniquensis Aig1	c.e. draining lymph nodes	0
	Leishmania martiniquensis Aig1	forepaws	0
	Leishmania martiniquensis Aig1	hindpaws	0
	Leishmania martiniquensis Aig1	liver	0
	Leishmania martiniquensis Aig1	spleen	0
	Leishmania martiniquensis Aig1	tail	0
154	Leishmania martiniquensis Aig1	inoculated ear	0
	Leishmania martiniquensis Aig1	contralateral ear	0
	Leishmania martiniquensis Aig1	i.e. draining lymph nodes	0
	Leishmania martiniquensis Aig1	c.e. draining lymph nodes	0
	Leishmania martiniquensis Aig1	forepaws	0
	Leishmania martiniquensis Aig1	hindpaws	0
	Leishmania martiniquensis Aig1	liver	0
	Leishmania martiniquensis Aig1	spleen	0
	Leishmania martiniquensis Aig1	tail	0
155	Leishmania martiniquensis Aig1	inoculated ear	0
	Leishmania martiniquensis Aig1	contralateral ear	0
	Leishmania martiniquensis Aig1	i.e. draining lymph nodes	0
	Leishmania martiniquensis Aig1	c.e. draining lymph nodes	0
	Leishmania martiniquensis Aig1	forepaws	0
	Leishmania martiniquensis Aig1	hindpaws	0
	Leishmania martiniquensis Aig1	liver	0
	Leishmania martiniquensis Aig1	spleen	0
	Leishmania martiniquensis Aig1	tail	0
156	Leishmania martiniquensis Aig1	inoculated ear	0
	Leishmania martiniquensis Aig1	contralateral ear	0
	Leishmania martiniquensis Aig1	i.e. draining lymph nodes	0
	Leishmania martiniquensis Aig1	c.e. draining lymph nodes	0
	Leishmania martiniquensis Aig1	forepaws	0
	Leishmania martiniquensis Aig1	hindpaws	0
	Leishmania martiniquensis Aig1	liver	0
	Leishmania martiniquensis Aig1	spleen	0
	Leishmania martiniquensis Aig1	tail	0
157	Leishmania martiniquensis Aig1	inoculated ear	0
	Leishmania martiniquensis Aig1	contralateral ear	0
	Leishmania martiniquensis Aig1	i.e. draining lymph nodes	0
	Leishmania martiniquensis Aig1	c.e. draining lymph nodes	0
	Leishmania martiniquensis Aig1	forepaws	0
	Leishmania martiniquensis Aig1	hindpaws	0
	Leishmania martiniquensis Aig1	liver	0
	Leishmania martiniquensis Aig1	spleen	0
	Leishmania martiniquensis Aig1	tail	0
158	Leishmania martiniquensis Aig1	inoculated ear	0
	Leishmania martiniquensis Aig1	contralateral ear	0
	Leishmania martiniquensis Aig1	i.e. draining lymph nodes	0
	Leishmania martiniquensis Aig1	c.e. draining lymph nodes	0
	Leishmania martiniquensis Aig1	forepaws	0
	Leishmania martiniquensis Aig1	hindpaws	0
	Leishmania martiniquensis Aig1	liver	0
	Leishmania martiniquensis Aig1	spleen	0
	Leishmania martiniquensis Aig1	tail	0
159	Leishmania martiniquensis Aig1	inoculated ear	0
	Leishmania martiniquensis Aig1	contralateral ear	0
	Leishmania martiniquensis Aig1	i.e. draining lymph nodes	0
	Leishmania martiniquensis Aig1	c.e. draining lymph nodes	0
	Leishmania martiniquensis Aig1	forepaws	0
	Leishmania martiniquensis Aig1	hindpaws	0
	Leishmania martiniquensis Aig1	liver	0
	Leishmania martiniquensis Aig1	spleen	0
	Leishmania martiniquensis Aig1	tail	0
160	Leishmania martiniquensis Aig1	inoculated ear	0
	Leishmania martiniquensis Aig1	contralateral ear	0
	Leishmania martiniquensis Aig1	i.e. draining lymph nodes	0
	Leishmania martiniquensis Aig1	c.e. draining lymph nodes	0
	Leishmania martiniquensis Aig1	forepaws	0
	Leishmania martiniquensis Aig1	hindpaws	0
	Leishmania martiniquensis Aig1	liver	0
	Leishmania martiniquensis Aig1	spleen	0
	Leishmania martiniquensis Aig1	tail	0

## Sheet: Steppe lemmings
Animal no.	Leishmania species	Tissue	No. of parasites detected																												25	26	27	28	29	30
161	Leishmania enriettii	inoculated ear	25300
	Leishmania enriettii	contralateral ear	0
	Leishmania enriettii	i.e. draining lymph nodes	0
	Leishmania enriettii	c.e. draining lymph nodes	0
	Leishmania enriettii	forepaws	0
	Leishmania enriettii	hindpaws	0
	Leishmania enriettii	liver	0
	Leishmania enriettii	spleen	0
	Leishmania enriettii	tail	0
162	Leishmania enriettii	inoculated ear	4120
	Leishmania enriettii	contralateral ear	0
	Leishmania enriettii	i.e. draining lymph nodes	<1000
	Leishmania enriettii	c.e. draining lymph nodes	0
	Leishmania enriettii	forepaws	<1000
	Leishmania enriettii	hindpaws	0
	Leishmania enriettii	liver	0
	Leishmania enriettii	spleen	0
	Leishmania enriettii	tail	<1000
163	Leishmania enriettii	inoculated ear	<1000
	Leishmania enriettii	contralateral ear	0
	Leishmania enriettii	i.e. draining lymph nodes	0
	Leishmania enriettii	c.e. draining lymph nodes	0
	Leishmania enriettii	forepaws	0
	Leishmania enriettii	hindpaws	<1000
	Leishmania enriettii	liver	0
	Leishmania enriettii	spleen	0
	Leishmania enriettii	tail	0
164	Leishmania enriettii	inoculated ear	9340
	Leishmania enriettii	contralateral ear	0
	Leishmania enriettii	i.e. draining lymph nodes	<1000
	Leishmania enriettii	c.e. draining lymph nodes	0
	Leishmania enriettii	forepaws	0
	Leishmania enriettii	hindpaws	0
	Leishmania enriettii	liver	0
	Leishmania enriettii	spleen	0
	Leishmania enriettii	tail	0
165	Leishmania enriettii	inoculated ear	<1000
	Leishmania enriettii	contralateral ear	0
	Leishmania enriettii	i.e. draining lymph nodes	<1000
	Leishmania enriettii	c.e. draining lymph nodes	0
	Leishmania enriettii	forepaws	0
	Leishmania enriettii	hindpaws	0
	Leishmania enriettii	liver	0
	Leishmania enriettii	spleen	0
	Leishmania enriettii	tail	0
166	Leishmania enriettii	inoculated ear	<1000
	Leishmania enriettii	contralateral ear	0
	Leishmania enriettii	i.e. draining lymph nodes	0
	Leishmania enriettii	c.e. draining lymph nodes	0
	Leishmania enriettii	forepaws	0
	Leishmania enriettii	hindpaws	0
	Leishmania enriettii	liver	0
	Leishmania enriettii	spleen	<1000
	Leishmania enriettii	tail	0
167	Leishmania enriettii	inoculated ear	<1000
	Leishmania enriettii	contralateral ear	0
	Leishmania enriettii	i.e. draining lymph nodes	0
	Leishmania enriettii	c.e. draining lymph nodes	0
	Leishmania enriettii	forepaws	0
	Leishmania enriettii	hindpaws	0
	Leishmania enriettii	liver	0
	Leishmania enriettii	spleen	0
	Leishmania enriettii	tail	0
168	Leishmania enriettii	inoculated ear	15200
	Leishmania enriettii	contralateral ear	0
	Leishmania enriettii	i.e. draining lymph nodes	0
	Leishmania enriettii	c.e. draining lymph nodes	0
	Leishmania enriettii	forepaws	0
	Leishmania enriettii	hindpaws	0
	Leishmania enriettii	liver	0
	Leishmania enriettii	spleen	0
	Leishmania enriettii	tail	0
169	Leishmania enriettii	inoculated ear	<1000
	Leishmania enriettii	contralateral ear	0
	Leishmania enriettii	i.e. draining lymph nodes	0
	Leishmania enriettii	c.e. draining lymph nodes	0
	Leishmania enriettii	forepaws	0
	Leishmania enriettii	hindpaws	0
	Leishmania enriettii	liver	0
	Leishmania enriettii	spleen	0
	Leishmania enriettii	tail	0
170	Leishmania enriettii	inoculated ear	<1000
	Leishmania enriettii	contralateral ear	0
	Leishmania enriettii	i.e. draining lymph nodes	0
	Leishmania enriettii	c.e. draining lymph nodes	0
	Leishmania enriettii	forepaws	0
	Leishmania enriettii	hindpaws	0
	Leishmania enriettii	liver	0
	Leishmania enriettii	spleen	0
	Leishmania enriettii	tail	0
171	Leishmania macropodum	inoculated ear	0
	Leishmania macropodum	contralateral ear	0
	Leishmania macropodum	i.e. draining lymph nodes	0
	Leishmania macropodum	c.e. draining lymph nodes	0
	Leishmania macropodum	forepaws	0
	Leishmania macropodum	hindpaws	0
	Leishmania macropodum	liver	0
	Leishmania macropodum	spleen	0
	Leishmania macropodum	tail	0
172	Leishmania macropodum	inoculated ear	N/A
	Leishmania macropodum	contralateral ear	N/A
	Leishmania macropodum	i.e. draining lymph nodes	N/A
	Leishmania macropodum	c.e. draining lymph nodes	N/A
	Leishmania macropodum	forepaws	N/A
	Leishmania macropodum	hindpaws	N/A
	Leishmania macropodum	liver	N/A
	Leishmania macropodum	spleen	N/A
	Leishmania macropodum	tail	N/A
173	Leishmania macropodum	inoculated ear	<1000
	Leishmania macropodum	contralateral ear	0
	Leishmania macropodum	i.e. draining lymph nodes	0
	Leishmania macropodum	c.e. draining lymph nodes	0
	Leishmania macropodum	forepaws	0
	Leishmania macropodum	hindpaws	0
	Leishmania macropodum	liver	0
	Leishmania macropodum	spleen	0
	Leishmania macropodum	tail	0
174	Leishmania macropodum	inoculated ear	<1000
	Leishmania macropodum	contralateral ear	0
	Leishmania macropodum	i.e. draining lymph nodes	0
	Leishmania macropodum	c.e. draining lymph nodes	0
	Leishmania macropodum	forepaws	0
	Leishmania macropodum	hindpaws	0
	Leishmania macropodum	liver	0
	Leishmania macropodum	spleen	0
	Leishmania macropodum	tail	0
175	Leishmania macropodum	inoculated ear	0
	Leishmania macropodum	contralateral ear	0
	Leishmania macropodum	i.e. draining lymph nodes	0
	Leishmania macropodum	c.e. draining lymph nodes	0
	Leishmania macropodum	forepaws	0
	Leishmania macropodum	hindpaws	0
	Leishmania macropodum	liver	0
	Leishmania macropodum	spleen	0
	Leishmania macropodum	tail	0
176	Leishmania macropodum	inoculated ear	0
	Leishmania macropodum	contralateral ear	0
	Leishmania macropodum	i.e. draining lymph nodes	0
	Leishmania macropodum	c.e. draining lymph nodes	0
	Leishmania macropodum	forepaws	0
	Leishmania macropodum	hindpaws	0
	Leishmania macropodum	liver	0
	Leishmania macropodum	spleen	0
	Leishmania macropodum	tail	<1000
177	Leishmania macropodum	inoculated ear	0
	Leishmania macropodum	contralateral ear	0
	Leishmania macropodum	i.e. draining lymph nodes	0
	Leishmania macropodum	c.e. draining lymph nodes	0
	Leishmania macropodum	forepaws	0
	Leishmania macropodum	hindpaws	0
	Leishmania macropodum	liver	0
	Leishmania macropodum	spleen	0
	Leishmania macropodum	tail	0
178	Leishmania macropodum	inoculated ear	<1000
	Leishmania macropodum	contralateral ear	0
	Leishmania macropodum	i.e. draining lymph nodes	0
	Leishmania macropodum	c.e. draining lymph nodes	0
	Leishmania macropodum	forepaws	0
	Leishmania macropodum	hindpaws	0
	Leishmania macropodum	liver	0
	Leishmania macropodum	spleen	0
	Leishmania macropodum	tail	0
179	Leishmania macropodum	inoculated ear	0
	Leishmania macropodum	contralateral ear	0
	Leishmania macropodum	i.e. draining lymph nodes	0
	Leishmania macropodum	c.e. draining lymph nodes	0
	Leishmania macropodum	forepaws	0
	Leishmania macropodum	hindpaws	0
	Leishmania macropodum	liver	0
	Leishmania macropodum	spleen	0
	Leishmania macropodum	tail	0
180	Leishmania macropodum	inoculated ear	0
	Leishmania macropodum	contralateral ear	0
	Leishmania macropodum	i.e. draining lymph nodes	0
	Leishmania macropodum	c.e. draining lymph nodes	0
	Leishmania macropodum	forepaws	0
	Leishmania macropodum	hindpaws	0
	Leishmania macropodum	liver	0
	Leishmania macropodum	spleen	0
	Leishmania macropodum	tail	0
181	Leishmania chancei	inoculated ear	2220
	Leishmania chancei	contralateral ear	0
	Leishmania chancei	i.e. draining lymph nodes	0
	Leishmania chancei	c.e. draining lymph nodes	0
	Leishmania chancei	forepaws	0
	Leishmania chancei	hindpaws	0
	Leishmania chancei	liver	0
	Leishmania chancei	spleen	0
	Leishmania chancei	tail	0
182	Leishmania chancei	inoculated ear	0
	Leishmania chancei	contralateral ear	0
	Leishmania chancei	i.e. draining lymph nodes	<1000
	Leishmania chancei	c.e. draining lymph nodes	<1000
	Leishmania chancei	forepaws	0
	Leishmania chancei	hindpaws	<1000
	Leishmania chancei	liver	0
	Leishmania chancei	spleen	<1000
	Leishmania chancei	tail	0
183	Leishmania chancei	inoculated ear	<1000
	Leishmania chancei	contralateral ear	0
	Leishmania chancei	i.e. draining lymph nodes	<1000
	Leishmania chancei	c.e. draining lymph nodes	0
	Leishmania chancei	forepaws	<1000
	Leishmania chancei	hindpaws	<1000
	Leishmania chancei	liver	<1000
	Leishmania chancei	spleen	0
	Leishmania chancei	tail	0
184	Leishmania chancei	inoculated ear	0
	Leishmania chancei	contralateral ear	0
	Leishmania chancei	i.e. draining lymph nodes	0
	Leishmania chancei	c.e. draining lymph nodes	0
	Leishmania chancei	forepaws	<1000
	Leishmania chancei	hindpaws	<1000
	Leishmania chancei	liver	0
	Leishmania chancei	spleen	<1000
	Leishmania chancei	tail	0
185	Leishmania chancei	inoculated ear	0
	Leishmania chancei	contralateral ear	0
	Leishmania chancei	i.e. draining lymph nodes	0
	Leishmania chancei	c.e. draining lymph nodes	0
	Leishmania chancei	forepaws	0
	Leishmania chancei	hindpaws	0
	Leishmania chancei	liver	0
	Leishmania chancei	spleen	<1000
	Leishmania chancei	tail	1640
186	Leishmania chancei	inoculated ear	<1000
	Leishmania chancei	contralateral ear	<1000
	Leishmania chancei	i.e. draining lymph nodes	<1000
	Leishmania chancei	c.e. draining lymph nodes	<1000
	Leishmania chancei	forepaws	0
	Leishmania chancei	hindpaws	0
	Leishmania chancei	liver	0
	Leishmania chancei	spleen	0
	Leishmania chancei	tail	0
187	Leishmania chancei	inoculated ear	0
	Leishmania chancei	contralateral ear	0
	Leishmania chancei	i.e. draining lymph nodes	0
	Leishmania chancei	c.e. draining lymph nodes	0
	Leishmania chancei	forepaws	0
	Leishmania chancei	hindpaws	0
	Leishmania chancei	liver	0
	Leishmania chancei	spleen	0
	Leishmania chancei	tail	0
188	Leishmania chancei	inoculated ear	0
	Leishmania chancei	contralateral ear	0
	Leishmania chancei	i.e. draining lymph nodes	0
	Leishmania chancei	c.e. draining lymph nodes	0
	Leishmania chancei	forepaws	0
	Leishmania chancei	hindpaws	0
	Leishmania chancei	liver	0
	Leishmania chancei	spleen	<1000
	Leishmania chancei	tail	0
189	Leishmania chancei	inoculated ear	N/A
	Leishmania chancei	contralateral ear	N/A
	Leishmania chancei	i.e. draining lymph nodes	N/A
	Leishmania chancei	c.e. draining lymph nodes	N/A
	Leishmania chancei	forepaws	N/A
	Leishmania chancei	hindpaws	N/A
	Leishmania chancei	liver	N/A
	Leishmania chancei	spleen	N/A
	Leishmania chancei	tail	N/A
190	Leishmania chancei	inoculated ear	N/A
	Leishmania chancei	contralateral ear	N/A
	Leishmania chancei	i.e. draining lymph nodes	N/A
	Leishmania chancei	c.e. draining lymph nodes	N/A
	Leishmania chancei	forepaws	N/A
	Leishmania chancei	hindpaws	N/A
	Leishmania chancei	liver	N/A
	Leishmania chancei	spleen	N/A
	Leishmania chancei	tail	N/A
191	Leishmania orientalis	inoculated ear	<1000
	Leishmania orientalis	contralateral ear	<1000
	Leishmania orientalis	i.e. draining lymph nodes	<1000
	Leishmania orientalis	c.e. draining lymph nodes	<1000
	Leishmania orientalis	forepaws	<1000
	Leishmania orientalis	hindpaws	<1000
	Leishmania orientalis	liver	<1000
	Leishmania orientalis	spleen	<1000
	Leishmania orientalis	tail	0
192	Leishmania orientalis	inoculated ear	<1000
	Leishmania orientalis	contralateral ear	0
	Leishmania orientalis	i.e. draining lymph nodes	<1000
	Leishmania orientalis	c.e. draining lymph nodes	0
	Leishmania orientalis	forepaws	0
	Leishmania orientalis	hindpaws	0
	Leishmania orientalis	liver	0
	Leishmania orientalis	spleen	<1000
	Leishmania orientalis	tail	0
193	Leishmania orientalis	inoculated ear	2010
	Leishmania orientalis	contralateral ear	0
	Leishmania orientalis	i.e. draining lymph nodes	<1000
	Leishmania orientalis	c.e. draining lymph nodes	0
	Leishmania orientalis	forepaws	<1000
	Leishmania orientalis	hindpaws	0
	Leishmania orientalis	liver	<1000
	Leishmania orientalis	spleen	<1000
	Leishmania orientalis	tail	0
194	Leishmania orientalis	inoculated ear	<1000
	Leishmania orientalis	contralateral ear	0
	Leishmania orientalis	i.e. draining lymph nodes	<1000
	Leishmania orientalis	c.e. draining lymph nodes	0
	Leishmania orientalis	forepaws	<1000
	Leishmania orientalis	hindpaws	0
	Leishmania orientalis	liver	0
	Leishmania orientalis	spleen	0
	Leishmania orientalis	tail	0
195	Leishmania orientalis	inoculated ear	<1000
	Leishmania orientalis	contralateral ear	0
	Leishmania orientalis	i.e. draining lymph nodes	<1000
	Leishmania orientalis	c.e. draining lymph nodes	0
	Leishmania orientalis	forepaws	<1000
	Leishmania orientalis	hindpaws	<1000
	Leishmania orientalis	liver	<1000
	Leishmania orientalis	spleen	<1000
	Leishmania orientalis	tail	0
196	Leishmania orientalis	inoculated ear	0
	Leishmania orientalis	contralateral ear	0
	Leishmania orientalis	i.e. draining lymph nodes	0
	Leishmania orientalis	c.e. draining lymph nodes	0
	Leishmania orientalis	forepaws	0
	Leishmania orientalis	hindpaws	0
	Leishmania orientalis	liver	0
	Leishmania orientalis	spleen	0
	Leishmania orientalis	tail	0
197	Leishmania orientalis	inoculated ear	N/A
	Leishmania orientalis	contralateral ear	N/A
	Leishmania orientalis	i.e. draining lymph nodes	N/A
	Leishmania orientalis	c.e. draining lymph nodes	N/A
	Leishmania orientalis	forepaws	N/A
	Leishmania orientalis	hindpaws	N/A
	Leishmania orientalis	liver	N/A
	Leishmania orientalis	spleen	N/A
	Leishmania orientalis	tail	N/A
198	Leishmania orientalis	inoculated ear	N/A
	Leishmania orientalis	contralateral ear	N/A
	Leishmania orientalis	i.e. draining lymph nodes	N/A
	Leishmania orientalis	c.e. draining lymph nodes	N/A
	Leishmania orientalis	forepaws	N/A
	Leishmania orientalis	hindpaws	N/A
	Leishmania orientalis	liver	N/A
	Leishmania orientalis	spleen	N/A
	Leishmania orientalis	tail	N/A
199	Leishmania orientalis	inoculated ear	0
	Leishmania orientalis	contralateral ear	0
	Leishmania orientalis	i.e. draining lymph nodes	0
	Leishmania orientalis	c.e. draining lymph nodes	0
	Leishmania orientalis	forepaws	0
	Leishmania orientalis	hindpaws	0
	Leishmania orientalis	liver	0
	Leishmania orientalis	spleen	0
	Leishmania orientalis	tail	0
200	Leishmania orientalis	inoculated ear	<1000
	Leishmania orientalis	contralateral ear	0
	Leishmania orientalis	i.e. draining lymph nodes	<1000
	Leishmania orientalis	c.e. draining lymph nodes	<1000
	Leishmania orientalis	forepaws	<1000
	Leishmania orientalis	hindpaws	<1000
	Leishmania orientalis	liver	0
	Leishmania orientalis	spleen	0
	Leishmania orientalis	tail	0
201	Leishmania martiniquensis Mar1	inoculated ear	1400
	Leishmania martiniquensis Mar1	contralateral ear
	Leishmania martiniquensis Mar1	i.e. draining lymph nodes
	Leishmania martiniquensis Mar1	c.e. draining lymph nodes
	Leishmania martiniquensis Mar1	forepaws
	Leishmania martiniquensis Mar1	hindpaws
	Leishmania martiniquensis Mar1	liver
	Leishmania martiniquensis Mar1	spleen	<1000
	Leishmania martiniquensis Mar1	tail
202	Leishmania martiniquensis Mar1	inoculated ear	N/A
	Leishmania martiniquensis Mar1	contralateral ear	N/A
	Leishmania martiniquensis Mar1	i.e. draining lymph nodes	N/A
	Leishmania martiniquensis Mar1	c.e. draining lymph nodes	N/A
	Leishmania martiniquensis Mar1	forepaws	N/A
	Leishmania martiniquensis Mar1	hindpaws	N/A
	Leishmania martiniquensis Mar1	liver	N/A
	Leishmania martiniquensis Mar1	spleen	N/A
	Leishmania martiniquensis Mar1	tail	N/A
203	Leishmania martiniquensis Mar1	inoculated ear	<1000
	Leishmania martiniquensis Mar1	contralateral ear
	Leishmania martiniquensis Mar1	i.e. draining lymph nodes
	Leishmania martiniquensis Mar1	c.e. draining lymph nodes
	Leishmania martiniquensis Mar1	forepaws	<1000
	Leishmania martiniquensis Mar1	hindpaws
	Leishmania martiniquensis Mar1	liver	<1000
	Leishmania martiniquensis Mar1	spleen	<1000
	Leishmania martiniquensis Mar1	tail
204	Leishmania martiniquensis Mar1	inoculated ear	<1000
	Leishmania martiniquensis Mar1	contralateral ear
	Leishmania martiniquensis Mar1	i.e. draining lymph nodes	<1000
	Leishmania martiniquensis Mar1	c.e. draining lymph nodes
	Leishmania martiniquensis Mar1	forepaws
	Leishmania martiniquensis Mar1	hindpaws
	Leishmania martiniquensis Mar1	liver
	Leishmania martiniquensis Mar1	spleen	<1000
	Leishmania martiniquensis Mar1	tail
205	Leishmania martiniquensis Mar1	inoculated ear	<1000
	Leishmania martiniquensis Mar1	contralateral ear
	Leishmania martiniquensis Mar1	i.e. draining lymph nodes
	Leishmania martiniquensis Mar1	c.e. draining lymph nodes
	Leishmania martiniquensis Mar1	forepaws
	Leishmania martiniquensis Mar1	hindpaws
	Leishmania martiniquensis Mar1	liver
	Leishmania martiniquensis Mar1	spleen
	Leishmania martiniquensis Mar1	tail
206	Leishmania martiniquensis Mar1	inoculated ear	<1000
	Leishmania martiniquensis Mar1	contralateral ear
	Leishmania martiniquensis Mar1	i.e. draining lymph nodes
	Leishmania martiniquensis Mar1	c.e. draining lymph nodes
	Leishmania martiniquensis Mar1	forepaws
	Leishmania martiniquensis Mar1	hindpaws
	Leishmania martiniquensis Mar1	liver
	Leishmania martiniquensis Mar1	spleen
	Leishmania martiniquensis Mar1	tail
207	Leishmania martiniquensis Mar1	inoculated ear	<1000
	Leishmania martiniquensis Mar1	contralateral ear
	Leishmania martiniquensis Mar1	i.e. draining lymph nodes	<1000
	Leishmania martiniquensis Mar1	c.e. draining lymph nodes
	Leishmania martiniquensis Mar1	forepaws
	Leishmania martiniquensis Mar1	hindpaws
	Leishmania martiniquensis Mar1	liver
	Leishmania martiniquensis Mar1	spleen
	Leishmania martiniquensis Mar1	tail	<1000
208	Leishmania martiniquensis Mar1	inoculated ear	6810
	Leishmania martiniquensis Mar1	contralateral ear
	Leishmania martiniquensis Mar1	i.e. draining lymph nodes	<1000
	Leishmania martiniquensis Mar1	c.e. draining lymph nodes
	Leishmania martiniquensis Mar1	forepaws	3120
	Leishmania martiniquensis Mar1	hindpaws
	Leishmania martiniquensis Mar1	liver	<1000
	Leishmania martiniquensis Mar1	spleen	<1000
	Leishmania martiniquensis Mar1	tail
209	Leishmania martiniquensis Mar1	inoculated ear	1500
	Leishmania martiniquensis Mar1	contralateral ear
	Leishmania martiniquensis Mar1	i.e. draining lymph nodes	<1000
	Leishmania martiniquensis Mar1	c.e. draining lymph nodes
	Leishmania martiniquensis Mar1	forepaws	<1000
	Leishmania martiniquensis Mar1	hindpaws
	Leishmania martiniquensis Mar1	liver
	Leishmania martiniquensis Mar1	spleen	<1000
	Leishmania martiniquensis Mar1	tail
210	Leishmania martiniquensis Mar1	inoculated ear	<1000
	Leishmania martiniquensis Mar1	contralateral ear
	Leishmania martiniquensis Mar1	i.e. draining lymph nodes	<1000
	Leishmania martiniquensis Mar1	c.e. draining lymph nodes
	Leishmania martiniquensis Mar1	forepaws	<1000
	Leishmania martiniquensis Mar1	hindpaws	<1000
	Leishmania martiniquensis Mar1	liver
	Leishmania martiniquensis Mar1	spleen	<1000
	Leishmania martiniquensis Mar1	tail
211	Leishmania martiniquensis Cu1R1	inoculated ear	N/A
	Leishmania martiniquensis Cu1R1	contralateral ear	N/A
	Leishmania martiniquensis Cu1R1	i.e. draining lymph nodes	N/A
	Leishmania martiniquensis Cu1R1	c.e. draining lymph nodes	N/A
	Leishmania martiniquensis Cu1R1	forepaws	N/A
	Leishmania martiniquensis Cu1R1	hindpaws	N/A
	Leishmania martiniquensis Cu1R1	liver	N/A
	Leishmania martiniquensis Cu1R1	spleen	N/A
	Leishmania martiniquensis Cu1R1	tail	N/A
212	Leishmania martiniquensis Cu1R1	inoculated ear	N/A
	Leishmania martiniquensis Cu1R1	contralateral ear	N/A
	Leishmania martiniquensis Cu1R1	i.e. draining lymph nodes	N/A
	Leishmania martiniquensis Cu1R1	c.e. draining lymph nodes	N/A
	Leishmania martiniquensis Cu1R1	forepaws	N/A
	Leishmania martiniquensis Cu1R1	hindpaws	N/A
	Leishmania martiniquensis Cu1R1	liver	N/A
	Leishmania martiniquensis Cu1R1	spleen	N/A
	Leishmania martiniquensis Cu1R1	tail	N/A
213	Leishmania martiniquensis Cu1R1	inoculated ear	<1000
	Leishmania martiniquensis Cu1R1	contralateral ear
	Leishmania martiniquensis Cu1R1	i.e. draining lymph nodes	<1000
	Leishmania martiniquensis Cu1R1	c.e. draining lymph nodes
	Leishmania martiniquensis Cu1R1	forepaws
	Leishmania martiniquensis Cu1R1	hindpaws
	Leishmania martiniquensis Cu1R1	liver
	Leishmania martiniquensis Cu1R1	spleen
	Leishmania martiniquensis Cu1R1	tail
214	Leishmania martiniquensis Cu1R1	inoculated ear	<1000
	Leishmania martiniquensis Cu1R1	contralateral ear
	Leishmania martiniquensis Cu1R1	i.e. draining lymph nodes
	Leishmania martiniquensis Cu1R1	c.e. draining lymph nodes
	Leishmania martiniquensis Cu1R1	forepaws
	Leishmania martiniquensis Cu1R1	hindpaws
	Leishmania martiniquensis Cu1R1	liver
	Leishmania martiniquensis Cu1R1	spleen
	Leishmania martiniquensis Cu1R1	tail
215	Leishmania martiniquensis Cu1R1	inoculated ear	<1000
	Leishmania martiniquensis Cu1R1	contralateral ear
	Leishmania martiniquensis Cu1R1	i.e. draining lymph nodes
	Leishmania martiniquensis Cu1R1	c.e. draining lymph nodes
	Leishmania martiniquensis Cu1R1	forepaws
	Leishmania martiniquensis Cu1R1	hindpaws
	Leishmania martiniquensis Cu1R1	liver
	Leishmania martiniquensis Cu1R1	spleen
	Leishmania martiniquensis Cu1R1	tail
216	Leishmania martiniquensis Cu1R1	inoculated ear	6000
	Leishmania martiniquensis Cu1R1	contralateral ear
	Leishmania martiniquensis Cu1R1	i.e. draining lymph nodes	<1000
	Leishmania martiniquensis Cu1R1	c.e. draining lymph nodes
	Leishmania martiniquensis Cu1R1	forepaws
	Leishmania martiniquensis Cu1R1	hindpaws
	Leishmania martiniquensis Cu1R1	liver
	Leishmania martiniquensis Cu1R1	spleen
	Leishmania martiniquensis Cu1R1	tail
217	Leishmania martiniquensis Cu1R1	inoculated ear	33500
	Leishmania martiniquensis Cu1R1	contralateral ear
	Leishmania martiniquensis Cu1R1	i.e. draining lymph nodes
	Leishmania martiniquensis Cu1R1	c.e. draining lymph nodes
	Leishmania martiniquensis Cu1R1	forepaws
	Leishmania martiniquensis Cu1R1	hindpaws
	Leishmania martiniquensis Cu1R1	liver
	Leishmania martiniquensis Cu1R1	spleen
	Leishmania martiniquensis Cu1R1	tail	<1000
218	Leishmania martiniquensis Cu1R1	inoculated ear	<1000
	Leishmania martiniquensis Cu1R1	contralateral ear
	Leishmania martiniquensis Cu1R1	i.e. draining lymph nodes	<1000
	Leishmania martiniquensis Cu1R1	c.e. draining lymph nodes
	Leishmania martiniquensis Cu1R1	forepaws
	Leishmania martiniquensis Cu1R1	hindpaws
	Leishmania martiniquensis Cu1R1	liver
	Leishmania martiniquensis Cu1R1	spleen
	Leishmania martiniquensis Cu1R1	tail
219	Leishmania martiniquensis Cu1R1	inoculated ear	<1000
	Leishmania martiniquensis Cu1R1	contralateral ear
	Leishmania martiniquensis Cu1R1	i.e. draining lymph nodes	<1000
	Leishmania martiniquensis Cu1R1	c.e. draining lymph nodes	<1000
	Leishmania martiniquensis Cu1R1	forepaws
	Leishmania martiniquensis Cu1R1	hindpaws
	Leishmania martiniquensis Cu1R1	liver
	Leishmania martiniquensis Cu1R1	spleen
	Leishmania martiniquensis Cu1R1	tail
220	Leishmania martiniquensis Cu1R1	inoculated ear	30700
	Leishmania martiniquensis Cu1R1	contralateral ear
	Leishmania martiniquensis Cu1R1	i.e. draining lymph nodes
	Leishmania martiniquensis Cu1R1	c.e. draining lymph nodes
	Leishmania martiniquensis Cu1R1	forepaws
	Leishmania martiniquensis Cu1R1	hindpaws
	Leishmania martiniquensis Cu1R1	liver
	Leishmania martiniquensis Cu1R1	spleen
	Leishmania martiniquensis Cu1R1	tail
221	Leishmania martiniquensis Cu2	inoculated ear	<1000
	Leishmania martiniquensis Cu2	contralateral ear	0
	Leishmania martiniquensis Cu2	i.e. draining lymph nodes	<1000
	Leishmania martiniquensis Cu2	c.e. draining lymph nodes	<1000
	Leishmania martiniquensis Cu2	forepaws	<1000
	Leishmania martiniquensis Cu2	hindpaws	<1000
	Leishmania martiniquensis Cu2	liver	<1000
	Leishmania martiniquensis Cu2	spleen	0
	Leishmania martiniquensis Cu2	tail	0
222	Leishmania martiniquensis Cu2	inoculated ear	9570
	Leishmania martiniquensis Cu2	contralateral ear	0
	Leishmania martiniquensis Cu2	i.e. draining lymph nodes	<1000
	Leishmania martiniquensis Cu2	c.e. draining lymph nodes	<1000
	Leishmania martiniquensis Cu2	forepaws	<1000
	Leishmania martiniquensis Cu2	hindpaws	0
	Leishmania martiniquensis Cu2	liver	0
	Leishmania martiniquensis Cu2	spleen	0
	Leishmania martiniquensis Cu2	tail	0
223	Leishmania martiniquensis Cu2	inoculated ear	N/A
	Leishmania martiniquensis Cu2	contralateral ear	N/A
	Leishmania martiniquensis Cu2	i.e. draining lymph nodes	N/A
	Leishmania martiniquensis Cu2	c.e. draining lymph nodes	N/A
	Leishmania martiniquensis Cu2	forepaws	N/A
	Leishmania martiniquensis Cu2	hindpaws	N/A
	Leishmania martiniquensis Cu2	liver	N/A
	Leishmania martiniquensis Cu2	spleen	N/A
	Leishmania martiniquensis Cu2	tail	N/A
224	Leishmania martiniquensis Cu2	inoculated ear	316000
	Leishmania martiniquensis Cu2	contralateral ear	0
	Leishmania martiniquensis Cu2	i.e. draining lymph nodes	<1000
	Leishmania martiniquensis Cu2	c.e. draining lymph nodes	<1000
	Leishmania martiniquensis Cu2	forepaws	<1000
	Leishmania martiniquensis Cu2	hindpaws	<1000
	Leishmania martiniquensis Cu2	liver	0
	Leishmania martiniquensis Cu2	spleen	42500
	Leishmania martiniquensis Cu2	tail	0
225	Leishmania martiniquensis Cu2	inoculated ear	68300
	Leishmania martiniquensis Cu2	contralateral ear	0
	Leishmania martiniquensis Cu2	i.e. draining lymph nodes	0
	Leishmania martiniquensis Cu2	c.e. draining lymph nodes	<1000
	Leishmania martiniquensis Cu2	forepaws	0
	Leishmania martiniquensis Cu2	hindpaws	<1000
	Leishmania martiniquensis Cu2	liver	0
	Leishmania martiniquensis Cu2	spleen	<1000
	Leishmania martiniquensis Cu2	tail	0
226	Leishmania martiniquensis Cu2	inoculated ear	78500
	Leishmania martiniquensis Cu2	contralateral ear	<1000
	Leishmania martiniquensis Cu2	i.e. draining lymph nodes	<1000
	Leishmania martiniquensis Cu2	c.e. draining lymph nodes	<1000
	Leishmania martiniquensis Cu2	forepaws	<1000
	Leishmania martiniquensis Cu2	hindpaws	<1000
	Leishmania martiniquensis Cu2	liver	0
	Leishmania martiniquensis Cu2	spleen	<1000
	Leishmania martiniquensis Cu2	tail	0
227	Leishmania martiniquensis Cu2	inoculated ear	7000
	Leishmania martiniquensis Cu2	contralateral ear	<1000
	Leishmania martiniquensis Cu2	i.e. draining lymph nodes	<1000
	Leishmania martiniquensis Cu2	c.e. draining lymph nodes	<1000
	Leishmania martiniquensis Cu2	forepaws	<1000
	Leishmania martiniquensis Cu2	hindpaws	0
	Leishmania martiniquensis Cu2	liver	<1000
	Leishmania martiniquensis Cu2	spleen	<1000
	Leishmania martiniquensis Cu2	tail	<1000
228	Leishmania martiniquensis Cu2	inoculated ear	<1000
	Leishmania martiniquensis Cu2	contralateral ear	0
	Leishmania martiniquensis Cu2	i.e. draining lymph nodes	<1000
	Leishmania martiniquensis Cu2	c.e. draining lymph nodes	<1000
	Leishmania martiniquensis Cu2	forepaws	<1000
	Leishmania martiniquensis Cu2	hindpaws	0
	Leishmania martiniquensis Cu2	liver	0
	Leishmania martiniquensis Cu2	spleen	0
	Leishmania martiniquensis Cu2	tail	0
229	Leishmania martiniquensis Cu2	inoculated ear	26300
	Leishmania martiniquensis Cu2	contralateral ear	0
	Leishmania martiniquensis Cu2	i.e. draining lymph nodes	<1000
	Leishmania martiniquensis Cu2	c.e. draining lymph nodes	0
	Leishmania martiniquensis Cu2	forepaws	0
	Leishmania martiniquensis Cu2	hindpaws	0
	Leishmania martiniquensis Cu2	liver	0
	Leishmania martiniquensis Cu2	spleen	0
	Leishmania martiniquensis Cu2	tail	0
230	Leishmania martiniquensis Cu2	inoculated ear	<1000
	Leishmania martiniquensis Cu2	contralateral ear	0
	Leishmania martiniquensis Cu2	i.e. draining lymph nodes	<1000
	Leishmania martiniquensis Cu2	c.e. draining lymph nodes	<1000
	Leishmania martiniquensis Cu2	forepaws	0
	Leishmania martiniquensis Cu2	hindpaws	<1000
	Leishmania martiniquensis Cu2	liver	0
	Leishmania martiniquensis Cu2	spleen	<1000
	Leishmania martiniquensis Cu2	tail	0
231	Leishmania martiniquensis Aig1	inoculated ear	0
	Leishmania martiniquensis Aig1	contralateral ear	0
	Leishmania martiniquensis Aig1	i.e. draining lymph nodes	0
	Leishmania martiniquensis Aig1	c.e. draining lymph nodes	0
	Leishmania martiniquensis Aig1	forepaws	<1000
	Leishmania martiniquensis Aig1	hindpaws	0
	Leishmania martiniquensis Aig1	liver	0
	Leishmania martiniquensis Aig1	spleen	0
	Leishmania martiniquensis Aig1	tail	0
232	Leishmania martiniquensis Aig1	inoculated ear	<1000
	Leishmania martiniquensis Aig1	contralateral ear	0
	Leishmania martiniquensis Aig1	i.e. draining lymph nodes	0
	Leishmania martiniquensis Aig1	c.e. draining lymph nodes	0
	Leishmania martiniquensis Aig1	forepaws	0
	Leishmania martiniquensis Aig1	hindpaws	0
	Leishmania martiniquensis Aig1	liver	0
	Leishmania martiniquensis Aig1	spleen	0
	Leishmania martiniquensis Aig1	tail	0
233	Leishmania martiniquensis Aig1	inoculated ear	<1000
	Leishmania martiniquensis Aig1	contralateral ear	0
	Leishmania martiniquensis Aig1	i.e. draining lymph nodes	0
	Leishmania martiniquensis Aig1	c.e. draining lymph nodes	0
	Leishmania martiniquensis Aig1	forepaws	0
	Leishmania martiniquensis Aig1	hindpaws	0
	Leishmania martiniquensis Aig1	liver	0
	Leishmania martiniquensis Aig1	spleen	0
	Leishmania martiniquensis Aig1	tail	0
234	Leishmania martiniquensis Aig1	inoculated ear	0
	Leishmania martiniquensis Aig1	contralateral ear	0
	Leishmania martiniquensis Aig1	i.e. draining lymph nodes	0
	Leishmania martiniquensis Aig1	c.e. draining lymph nodes	0
	Leishmania martiniquensis Aig1	forepaws	0
	Leishmania martiniquensis Aig1	hindpaws	0
	Leishmania martiniquensis Aig1	liver	0
	Leishmania martiniquensis Aig1	spleen	0
	Leishmania martiniquensis Aig1	tail	<1000
235	Leishmania martiniquensis Aig1	inoculated ear	0
	Leishmania martiniquensis Aig1	contralateral ear	0
	Leishmania martiniquensis Aig1	i.e. draining lymph nodes	0
	Leishmania martiniquensis Aig1	c.e. draining lymph nodes	0
	Leishmania martiniquensis Aig1	forepaws	0
	Leishmania martiniquensis Aig1	hindpaws	0
	Leishmania martiniquensis Aig1	liver	0
	Leishmania martiniquensis Aig1	spleen	0
	Leishmania martiniquensis Aig1	tail	0
236	Leishmania martiniquensis Aig1	inoculated ear	0
	Leishmania martiniquensis Aig1	contralateral ear	0
	Leishmania martiniquensis Aig1	i.e. draining lymph nodes	0
	Leishmania martiniquensis Aig1	c.e. draining lymph nodes	0
	Leishmania martiniquensis Aig1	forepaws	0
	Leishmania martiniquensis Aig1	hindpaws	0
	Leishmania martiniquensis Aig1	liver	0
	Leishmania martiniquensis Aig1	spleen	0
	Leishmania martiniquensis Aig1	tail	0
237	Leishmania martiniquensis Aig1	inoculated ear	N/A
	Leishmania martiniquensis Aig1	contralateral ear	N/A
	Leishmania martiniquensis Aig1	i.e. draining lymph nodes	N/A
	Leishmania martiniquensis Aig1	c.e. draining lymph nodes	N/A
	Leishmania martiniquensis Aig1	forepaws	N/A
	Leishmania martiniquensis Aig1	hindpaws	N/A
	Leishmania martiniquensis Aig1	liver	N/A
	Leishmania martiniquensis Aig1	spleen	N/A
	Leishmania martiniquensis Aig1	tail	N/A
238	Leishmania martiniquensis Aig1	inoculated ear	<1000
	Leishmania martiniquensis Aig1	contralateral ear	0
	Leishmania martiniquensis Aig1	i.e. draining lymph nodes	0
	Leishmania martiniquensis Aig1	c.e. draining lymph nodes	0
	Leishmania martiniquensis Aig1	forepaws	0
	Leishmania martiniquensis Aig1	hindpaws	0
	Leishmania martiniquensis Aig1	liver	0
	Leishmania martiniquensis Aig1	spleen	0
	Leishmania martiniquensis Aig1	tail	0
239	Leishmania martiniquensis Aig1	inoculated ear	<1000
	Leishmania martiniquensis Aig1	contralateral ear	0
	Leishmania martiniquensis Aig1	i.e. draining lymph nodes	0
	Leishmania martiniquensis Aig1	c.e. draining lymph nodes	0
	Leishmania martiniquensis Aig1	forepaws	0
	Leishmania martiniquensis Aig1	hindpaws	0
	Leishmania martiniquensis Aig1	liver	0
	Leishmania martiniquensis Aig1	spleen	0
	Leishmania martiniquensis Aig1	tail	0
240	Leishmania martiniquensis Aig1	inoculated ear	<1000
	Leishmania martiniquensis Aig1	contralateral ear	0
	Leishmania martiniquensis Aig1	i.e. draining lymph nodes	0
	Leishmania martiniquensis Aig1	c.e. draining lymph nodes	0
	Leishmania martiniquensis Aig1	forepaws	0
	Leishmania martiniquensis Aig1	hindpaws	0
	Leishmania martiniquensis Aig1	liver	0
	Leishmania martiniquensis Aig1	spleen	0
	Leishmania martiniquensis Aig1	tail	0
